# Supplementary material for: Genetic signature of human longevity in PKC and NF‐κB signaling
Source: Aging Cell. 2021 Jul 1;20(7):e13362. doi: 10.1111/acel.13362 (PMC8282271; doi:10.1111/acel.13362)
Supplement: Supplementary file 2 — Table S5 [file ACEL-20-e13362-s002.xlsx]

## Sheet: Sheet1
Gene	CHR	POS	REF	ALT	ID	Region	Exonic	MAF-con.	MAF-cen.	p-value
PLCG1	chr20	39797465	T	C	rs753381	exonic	NS	0.27451	0.470588	0.000330134
HDAC4	chr2	239972369	C	T	rs10174562	UTR3	-	0.196078	0.0333333	0.000567353
BDNF	chr11	27677583	C	A	rs11030099	ncRNA_UTR3	-	0.333333	0.122222	0.000599949
BDNF	chr11	27677586	G	T	rs11030100	ncRNA_UTR3	-	0.333333	0.122222	0.000599949
BDNF	chr11	27679916	C	T	rs6265	exonic	NS	0.284314	0.0888889	0.000805173
GSTM1	chr1	110230098	C	T	rs4147561	upstream	-	0.14	0.352273	0.00100575
GSTM1	chr1	110230099	A	T	rs4147562	upstream	-	0.15	0.363636	0.00119799
LRP2	chr2	170053580	C	T	rs2302696	intronic	-	0.196078	0.411111	0.0014805
LRP2	chr2	169984262	A	AT,ATT	rs112587977	UTR3	-	0.244898	0.460784	0.00184725
SERPINA1	chr14	94858705	T	C	rs2402445	intergenic	-	0.45098	0.235294	0.00185204
MAPK8IP1	chr11	45926867	T	C	rs17847253	intronic	-	0.245098	0.0777778	0.00188208
PRKCA	chr17	64802811	C	A	.	UTR3	-	0	0.0888889	0.00196189
SERPINA1	chr14	94856914	G	A	rs8004738	UTR5	-	0.480392	0.3	0.00219994
SERPINA1	chr14	94857010	C	G	rs8008743	UTR5	-	0.480392	0.3	0.00219994
PLCB1	chr20	8113129	C	A	rs139962835	upstream	-	0.269231	0.0517241	0.00275694
CUBN	chr10	17152994	G	A	rs1801223	exonic	Syn	0.166667	0.355556	0.00299147
APH1B	chr15	63569184	C	A	rs3784671	upstream	-	0.411765	0.211111	0.00321674
ADRB2	chr5	148206440	G	A	rs1042713	exonic	NS	0.313725	0.466667	0.00323427
SERPINA1	chr14	94857892	C	G	rs2071275	upstream	-	0.460784	0.254902	0.00335142
LRP1B	chr2	141625410	A	C	rs12987572	intronic	-	0.0196078	0.133333	0.00381074
CUBN	chr10	17156151	A	G	rs1801222	exonic	NS	0.352941	0.166667	0.00381214
CCR2	chr3	46403401	A	T	rs1034382	downstream	-	0.127451	0.3	0.00420422
CCR2	chr3	46404163	G	T	rs2373226	intergenic	-	0.127451	0.3	0.00420422
CCR2	chr3	46395585	G	A	rs3092964	UTR5	-	0.127451	0.3	0.00420422
ADRB2	chr5	148204577	A	T	rs17778257	intergenic	-	0.303922	0.490196	0.00423542
NTRK1	chr1	156849775	T	C	rs12076232	intronic	-	0	0.0777778	0.00437289
GRM1	chr6	146755560	T	G	rs1047006	exonic	Syn	0.284314	0.488889	0.00459116
CR1	chr1	207782931	A	G	rs6691117	exonic	NS	0.372549	0.186275	0.00473327
CR1	chr1	207757936	A	G	rs646817	intronic	-	0.372549	0.186275	0.00473327
APH1B	chr15	63598430	T	G	rs745338	UTR3	-	0.372549	0.186275	0.00473327
SERPINA1	chr14	94857946	G	A	rs2071274	upstream	-	0.245098	0.441176	0.00490064
PLCG1	chr20	39794489	G	A	rs6124323	intronic	-	0.392157	0.401961	0.00497574
SERPINA1	chr14	94858576	G	GA	rs11386131	intergenic	-	0.45098	0.254902	0.00519903
ADAM17	chr2	9696439	CCCG	C	.	upstream	-	0.480392	0.311111	0.00525305
SHC2	chr19	419075	G	A	rs3764573	intronic	-	0	0.0714286	0.00605737
SPATA1	chr1	84970947	C	T	rs3813605	intronic	-	0.313725	0.144444	0.00636654
SPATA1	chr1	84970107	A	G	rs3813607	intronic	-	0.313725	0.144444	0.00636654
CUBN	chr10	17147521	G	T	rs1801224	exonic	NS	0.303922	0.5	0.00649905
PCDH10	chr4	134112602	G	A	rs1058267	UTR3	-	0.490196	0.313725	0.0067101
GBA	chr1	155204621	A	G	.	UTR3	-	0.127451	0.0222222	0.00678607
LRP2	chr2	170010985	T	C	rs2075252	exonic	NS	0.166667	0.344444	0.00716237
GRM5	chr11	88798185	G	A	rs67346219	intergenic	-	0.362745	0.186275	0.00734154
ADRB2	chr5	148205741	G	A	rs12654778	upstream	-	0.303922	0.5	0.00763124
OPRM1	chr6	154360797	A	G	rs1799971	exonic	NS	0.117647	0.27451	0.00763308
LRP2	chr2	170053505	C	T	rs2228171	exonic	NS	0.196078	0.372549	0.00802022
CR1	chr1	207760773	C	T	rs3737002	exonic	NS	0.196078	0.372549	0.00802022
SPATA1	chr1	85009894	A	G	rs12143652	intergenic	-	0.372549	0.196078	0.00802022
LRP2	chr2	170055255	T	C	rs16823023	intronic	-	0.196078	0.372549	0.00802022
PLCD3	chr17	43192821	A	G	rs713101	exonic	unknown	0.264706	0.45	0.00802562
HTR4	chr5	147928225	C	T	rs2278392	intronic	-	0.156863	0.0392157	0.00814606
CHRNA7	chr15	32451750	G	A	.	intronic	-	0.107843	0.255556	0.00833336
CR1	chr1	207679229	T	G	rs115978693	intronic	-	0.333333	0.166667	0.0092814
ITGB1BP1	chr2	9546566	A	G	.	UTR3	-	0	0.0666667	0.00968283
CR1	chr1	207737459	G	A	rs71635146	intronic	-	0.362745	0.188889	0.00982417
AP2A1	chr19	50308893	T	C	rs8101959	intronic	-	0.490196	0.31	0.0100434
ADRB2	chr5	148206375	C	T	rs1801704	UTR5	-	0.490196	0.31	0.0100434
CR1	chr1	207758232	A	G	rs1752688	intronic	-	0.372549	0.2	0.0107821
LRP2	chr2	170059537	A	G	rs6709670	intronic	-	0.0980392	0.0111111	0.0111226
LRP2	chr2	170099473	T	C	rs831042	exonic	Syn	0.362745	0.45098	0.0112073
CR1	chr1	207739127	A	G	rs3886100	intronic	-	0.45098	0.362745	0.0112073
MAPK4	chr18	48086128	G	A	rs145618150	upstream	-	0.0588235	0.181818	0.011413
APLP2	chr11	130013369	C	T	rs2228999	UTR3	-	0.0392157	0.144444	0.0116851
CDHR1	chr10	85974550	C	A	rs41291358	UTR3	-	0.22549	0.4	0.0119333
DLG2	chr11	83962251	A	G	rs7933566	intronic	-	0.196078	0.0686275	0.0120355
SPATA1	chr1	84991488	T	G	rs2292808	intergenic	-	0.313725	0.156863	0.0127921
SPATA1	chr1	84972099	G	T	rs2271620	intronic	-	0.313725	0.156863	0.0127921
SPATA1	chr1	84970426	C	CT	rs56049713	intronic	-	0.313725	0.156863	0.0127921
PLCB1	chr20	8112587	CA	C	rs11476922	upstream	-	0.313725	0.156863	0.0127921
MAPK8IP1	chr11	45905480	A	G	rs55923741	downstream	-	0.343137	0.177778	0.0136328
SLC41A1	chr1	205764640	G	A	rs823156	intronic	-	0.0980392	0.235294	0.0137367
NPC1L1	chr7	44580876	G	T	rs41279633	UTR5	-	0.0882353	0.222222	0.014421
ADRB2	chr5	148205927	G	C	rs11168070	upstream	-	0.490196	0.316327	0.0144665
DRD5	chr4	9785265	G	T	rs1967550	UTR3	-	0.431373	0.255556	0.0149362
AP2A1	chr19	50304336	A	G	rs78620167	intronic	-	0.490196	0.313725	0.0149632
GLRA2	chrX	14627144	T	C	rs2229963	exonic	Syn	0.392157	0.22549	0.0149762
MAPK8IP3	chr16	1812884	G	A	.	exonic	NS	0.0686275	0	0.0151813
MAPK8IP3	chr16	1816733	G	A	.	exonic	Syn	0.0686275	0	0.0151813
LRP2	chr2	170129416	C	T	rs10515931	intronic	-	0.0686275	0	0.0151813
PTGS1	chr9	125141239	T	C	rs12555242	intronic	-	0.0686275	0	0.0151813
ENAH	chr1	225840539	C	G	rs116481763	UTR5	-	0.0686275	0	0.0156471
HTR5A	chr7	154862591	G	C	rs1800883	ncRNA_UTR5	-	0.284314	0.455556	0.016428
LRP2	chr2	170059190	T	C	rs2239599	intronic	-	0.215686	0.377778	0.0169814
CHRND	chr2	233390937	A	G	rs2245601	exonic	Syn	0.441176	0.39	0.0173715
TFCP2L1	chr2	121976214	C	T	rs6541770	UTR3	-	0.186275	0.0666667	0.0174448
TFCP2L1	chr2	121976554	G	A	rs6541772	UTR3	-	0.186275	0.0666667	0.0174448
LRP1B	chr2	141259283	G	A	rs35296183	exonic	Syn	0.264706	0.122222	0.0177519
SPATA1	chr1	84970884	T	A,C	rs1533374	intronic	-	0.44	0.27	0.0177598
PDE1B	chr12	54972299	C	T	rs884510	UTR3	-	0.196078	0.352941	0.0181619
NPC1L1	chr7	44571657	G	A	rs55837134	intronic	-	0.0882353	0.215686	0.0181884
THBS2	chr6	169617896	C	T	rs182421013	UTR3	-	0.00980392	0.0882353	0.0185449
ADAM17	chr2	9696440	CCG	C	.	upstream	-	0.49	0.333333	0.0185789
CCR2	chr3	46399798	T	C	rs1799865	exonic	Syn	0.156863	0.303922	0.0193274
LRP2	chr2	170103336	T	C	rs831043	exonic	Syn	0.352941	0.477778	0.0201403
LRP2	chr2	170099446	T	G	rs831041	intronic	-	0.352941	0.477778	0.0201403
CR1	chr1	207753621	A	G	rs2274567	exonic	NS	0.333333	0.177778	0.0205476
CR1	chr1	207790088	C	G	rs3811381	exonic	NS	0.333333	0.177778	0.0205476
SPATA1	chr1	85016177	A	G	rs1400777	intergenic	-	0.460784	0.294118	0.0205521
PIK3C2G	chr12	18443809	C	A	rs7133666	exonic	NS	0.0882353	0.0111111	0.0206462
PIK3C2G	chr12	18446881	C	T	rs7301521	exonic	Syn	0.0882353	0.0111111	0.0206462
PIK3C2G	chr12	18443955	C	A	rs7133903	intronic	-	0.0882353	0.0111111	0.0206462
PIK3C2G	chr12	18443955	C	A	rs7133903	intronic	-	0.0882353	0.0111111	0.0206462
LRP2	chr2	170055264	C	T	rs72876208	intronic	-	0.0882353	0.0111111	0.0206462
PIK3C2G	chr12	18414567	G	C	rs73060413	intronic	-	0.0882353	0.0111111	0.0206462
PSEN2	chr1	227071525	C	T	rs1046240	exonic	Syn	0.470588	0.303922	0.0211893
PSEN2	chr1	227069737	C	T	rs6759	exonic	Syn	0.470588	0.303922	0.0211893
PSEN2	chr1	227071364	G	A	rs1295643	intronic	-	0.470588	0.303922	0.0211893
PSEN2	chr1	227083550	C	T	rs8383	UTR3	-	0.470588	0.303922	0.0211893
PPP2R1A	chr19	52693424	T	G	.	exonic	Syn	0	0.0555556	0.0213022
PLCD4	chr2	219495516	C	T	.	exonic	Syn	0	0.0555556	0.0213022
NEDD9	chr6	11190359	G	A	rs143967808	exonic	Syn	0	0.0555556	0.0213022
YWHAZ	chr8	101960857	C	T	rs41473144	exonic	Syn	0	0.0555556	0.0213022
PCDH12	chr5	141335594	A	G	rs61737137	exonic	NS	0	0.0555556	0.0213022
SHC2	chr19	434718	G	A	rs61749991	exonic	Syn	0	0.0555556	0.0213022
HTR1E	chr6	87646692	G	T	rs117004991	upstream	-	0	0.0555556	0.0213022
FARP1	chr13	99101406	C	T	.	UTR3	-	0	0.0555556	0.0213022
LRP2	chr2	170099895	A	C	rs2075255	intronic	-	0.313725	0.480392	0.0217797
ADAM17	chr2	9633137	T	G	rs4622692	intronic	-	0.313725	0.480392	0.0217797
ADAM17	chr2	9630244	AT	A	rs146076433	UTR3	-	0.313725	0.480392	0.0217797
ADAM17	chr2	9630231	C	T	rs6705408	UTR3	-	0.313725	0.480392	0.0217797
EPHB1	chr3	134898742	C	T	rs3732566	exonic	Syn	0.401961	0.244444	0.0218039
BDNF	chr11	27741092	G	A	rs2883187	UTR5	-	0.480392	0.32	0.0222134
ADRB2	chr5	148206473	G	C	rs1042714	exonic	NS	0.490196	0.323529	0.0223215
ADRB2	chr5	148206348	C	T	rs1042711	UTR5	-	0.490196	0.33	0.0227813
HDAC5	chr17	42171206	T	C	rs454192	intronic	-	0.264706	0.422222	0.0229479
HDAC3	chr5	141009749	ATCT	A	.	intronic	-	0.0294118	0.122222	0.0230337
LRP1B	chr2	141093151	T	C	rs75710281	intronic	-	0.0294118	0.122222	0.0230337
GABRA3	chrX	151620323	A	G	rs34210022	upstream	-	0.0294118	0.122222	0.0230337
MBTPS1	chr16	84088267	G	A	rs17849045	intronic	-	0.0784314	0.19	0.0231966
ITGB1BP1	chr2	9546488	G	A	rs112706460	UTR3	-	0	0.0595238	0.0232312
VNN1	chr6	133015271	T	C	rs2272996	exonic	NS	0.156863	0.3	0.0236805
LRP2	chr2	170025198	GA	G	rs143342962	intronic	-	0.0784314	0.196078	0.023886
MBTPS1	chr16	84088026	T	C	rs2280026	UTR3	-	0.0784314	0.196078	0.023886
LPL	chr8	19824071	A	G	rs3200218	UTR3	-	0.0784314	0.196078	0.023886
ITM2A	chrX	78616546	T	G	rs1802166	UTR3	-	0.0392157	0.137255	0.0239425
PRKCH	chr14	61997226	C	T	rs1088680	exonic	Syn	0.0392157	0.137255	0.0239425
ABCA1	chr9	107562804	T	C	rs2230808	exonic	NS	0.352941	0.2	0.0240834
FRK	chr6	116325142	C	T	rs3756772	exonic	NS	0.401961	0.245098	0.024401
ABCA1	chr9	107593182	A	T	rs4743763	intronic	-	0.245098	0.401961	0.024401
TNK1	chr17	7290787	TG	T	rs143966145	intronic	-	0.411765	0.421569	0.0248171
MAPK9	chr5	179720333	A	G	rs75469971	intergenic	-	0.107843	0.235294	0.0248586
HSP90B1	chr12	104324182	C	G	rs2070908	upstream	-	0.45098	0.39	0.025103
ABCG1	chr21	43708431	G	GC	rs140023025	intronic	-	0.411765	0.254902	0.0255301
MAGI2	chr7	77789403	A	G	rs1009524	exonic	Syn	0.0686275	0.177778	0.025567
ENTPD7	chr10	101469903	T	G	rs1056844	UTR3	-	0.0686275	0.177778	0.025567
ADAM17	chr2	9634856	A	G	rs1048610	exonic	Syn	0.313725	0.477778	0.0260645
PLCH1	chr3	155314034	A	G	rs359569	exonic	Syn	0.196078	0.343137	0.0266752
CAMK2B	chr7	44256712	G	A	rs148569268	downstream	-	0.00980392	0.0777778	0.0268002
PLCB4	chr20	9360833	TA	T	rs11360322	intronic	-	0.00980392	0.0777778	0.0268002
LTF	chr3	46488854	T	C	rs2239692	exonic	Syn	0.0490196	0.144444	0.0270984
YWHAH	chr22	32339213	T	C	rs929036	intronic	-	0.333333	0.5	0.0272259
DRD5	chr4	9785134	T	C	rs1967551	UTR3	-	0.431373	0.27451	0.0276378
ADRB2	chr5	148204121	C	T	rs11168068	intergenic	-	0.5	0.333333	0.027787
ADRB2	chr5	148205372	A	G	rs2053044	upstream	-	0.5	0.333333	0.027787
HTR5A	chr7	154876689	T	C	rs1631327	UTR3	-	0.235294	0.388889	0.027979
ADORA3	chr1	112046557	C	T	rs1544223	UTR5	-	0.117647	0.245098	0.0282896
ADORA3	chr1	112046540	A	G	rs1544224	UTR5	-	0.117647	0.245098	0.0282896
PLCB4	chr20	9364799	A	G	rs2076234	intronic	-	0.0882353	0.205882	0.0284036
LRP1B	chr2	141083458	AAC	A	.	intronic	-	0.0294118	0.117647	0.0287947
FOS	chr14	75746869	G	A	rs4645855	intronic	-	0.0294118	0.117647	0.0287947
P2RX2	chr12	133195579	CGCGGGGCGCGGGGT	C	.	intronic	-	0.446809	0.385417	0.0289284
USP24	chr1	55625328	T	C	rs150880897	exonic	NS	0	0.0588235	0.0289753
LIPG	chr18	47087103	C	T	rs182684716	intergenic	-	0	0.0588235	0.0289753
THBS2	chr6	169616099	CA	C	.	UTR3	-	0	0.0588235	0.0289753
YWHAZ	chr8	101931434	A	G	rs11551356	UTR3	-	0	0.0588235	0.0289753
CAV2	chr7	116147219	C	T	rs76054845	UTR3	-	0	0.0588235	0.0289753
LRP2	chr2	170115588	T	C	rs2241190	exonic	Syn	0.352941	0.488889	0.0293547
BMP1	chr8	22059323	C	T	rs61729094	exonic	Syn	0.0588235	0	0.0306242
CLSTN1	chr1	9804693	C	T	rs7550295	exonic	NS	0.0588235	0	0.0306242
FRZB	chr2	183733511	GA	G	rs111451275	intergenic	-	0.0588235	0	0.0306242
CLSTN1	chr1	9794982	C	T	rs11121485	intronic	-	0.0588235	0	0.0306242
CLSTN1	chr1	9795250	G	A	rs11121486	intronic	-	0.0588235	0	0.0306242
LRP2	chr2	170099453	A	T	rs116697309	intronic	-	0.0588235	0	0.0306242
NUCKS1	chr1	205693136	G	T	rs16856215	intronic	-	0.0588235	0	0.0306242
PPARG	chr3	12328932	C	T	rs17029002	upstream	-	0.0588235	0	0.0306242
GABRG1	chr4	46126157	C	T	rs76751191	upstream	-	0.0588235	0	0.0306242
NUCKS1	chr1	205683399	C	CA	.	UTR3	-	0.0588235	0	0.0306242
NUCKS1	chr1	205683623	T	G	rs1935662	UTR3	-	0.0588235	0	0.0306242
CLSTN1	chr1	9789577	G	A	rs41280774	UTR3	-	0.0588235	0	0.0306242
NUCKS1	chr1	205686225	A	T	rs74143155	UTR3	-	0.0588235	0	0.0306242
CHRNA4	chr20	61981536	A	G	rs2229960	exonic	Syn	0.0196078	0.0918367	0.0307182
PPARA	chr22	46638159	C	A	rs10154348	UTR3	-	0.0784314	0.188889	0.0309076
PPARA	chr22	46636930	C	T	rs41329344	UTR3	-	0.0784314	0.188889	0.0309076
PPARA	chr22	46637239	T	C	rs41427746	UTR3	-	0.0784314	0.188889	0.0309076
PPARA	chr22	46638216	C	G	rs45576140	UTR3	-	0.0784314	0.188889	0.0309076
GABRQ	chrX	151821277	T	A	rs3810651	exonic	NS	0.392157	0.244444	0.0314489
DVL1	chr1	1285358	A	G	rs11587525	upstream	-	0.0652174	0	0.0316311
LRP1B	chr2	141473505	A	T	rs4954852	intronic	-	0.323529	0.480392	0.0319012
NPC1L1	chr7	44581986	T	C	rs17725246	intergenic	-	0.147059	0.277778	0.0325367
APC2	chr19	1457894	C	CGGGGGGGG,CGGGGGGNGG,CGGGGGGCGGG,CGGGGGGGGGG,CGGGGGGGGG	rs67685730	intronic	-	0.0952381	0.291667	0.0328664
ADORA3	chr1	112042632	A	G	rs2229155	exonic	Syn	0.0980392	0.215686	0.0330152
ADORA3	chr1	112042195	T	C	rs1415792	UTR3	-	0.0980392	0.215686	0.0330152
ADORA3	chr1	112042236	G	A	rs1415793	UTR3	-	0.0980392	0.215686	0.0330152
ADORA3	chr1	112042131	T	C	rs3394	UTR3	-	0.0980392	0.215686	0.0330152
ADORA3	chr1	112042383	G	A	rs923	UTR3	-	0.0980392	0.215686	0.0330152
RELN	chr7	103162607	G	A	rs2075038	exonic	Syn	0.0196078	0.0980392	0.0331465
EPHB6	chr7	142552373	A	C	rs7789029	upstream	-	0.0196078	0.0980392	0.0331465
LRPAP1	chr4	3534258	C	T	rs144818679	upstream	-	0.0392157	0.125	0.0333461
HTR5A	chr7	154876991	T	C	rs1730209	UTR3	-	0.235294	0.382353	0.033441
MAPK8IP2	chr22	51042484	C	T	rs56314791	exonic	unknown	0.122449	0.0348837	0.0334751
LRP2	chr2	170099899	G	A	rs2075254	intronic	-	0.352941	0.490196	0.0336912
PLCE1	chr10	96087728	A	G	rs3203713	UTR3	-	0.313725	0.176471	0.0337275
SORCS1	chr10	108337077	G	GA	rs3839910	UTR3	-	0.0588235	0.155556	0.0340164
CHRNB1	chr17	7360110	T	C	rs2302764	UTR3	-	0.27451	0.144444	0.0342464
CDHR1	chr10	85953408	A	G	rs7071722	intergenic	-	0.460784	0.382353	0.0348636
ENTPD7	chr10	101464885	T	C	rs144527777	UTR3	-	0.00980392	0.0784314	0.0349797
PLCB3	chr11	64026219	C	T	rs2244621	intronic	-	0.137255	0.264706	0.0351917
ABCG1	chr21	43717409	C	T	rs55753316	downstream	-	0.156863	0.0555556	0.0354226
SERPINC1	chr1	173886770	ACCC	A	.	upstream	-	0.104167	0.0232558	0.0357642
HDAC4	chr2	240323661	C	A	rs1709851	intergenic	-	0.401961	0.254902	0.0364816
PPARA	chr22	46636976	G	A	rs41378347	UTR3	-	0.0882353	0.2	0.0364896
CR1	chr1	207726039	C	T	rs145305229	intronic	-	0.29	0.155556	0.0366324
PRKCZ	chr1	1981118	A	C	rs3795277	upstream	-	0.0980392	0.0222222	0.0370499
GLRA3	chr4	175751845	G	A	rs10013547	intergenic	-	0.0784314	0.186275	0.037307
ENTPD7	chr10	101439252	G	A	rs3740079	intronic	-	0.0784314	0.186275	0.037307
ENTPD7	chr10	101469605	G	A	rs2300983	UTR3	-	0.0784314	0.186275	0.037307
ENTPD7	chr10	101465780	G	A	rs7918619	UTR3	-	0.0784314	0.186275	0.037307
NTRK2	chr9	87282527	C	T	rs1212171	upstream	-	0.45098	0.3	0.0373366
NTRK2	chr9	87285595	C	G	rs1187325	UTR5	-	0.45098	0.3	0.0373366
ENTPD7	chr10	101470858	C	CA,CAA	rs11405417	UTR3	-	0.08	0.186275	0.0374504
HTR3D	chr3	183755964	C	T	rs55684978	exonic	Syn	0.0784314	0.0111111	0.0379312
HTR3A	chr11	113857365	G	A	rs56232120	exonic	Syn	0.0784314	0.0111111	0.0379312
USP24	chr1	55563396	GA	G	.	intronic	-	0.0784314	0.0111111	0.0379312
YWHAZ	chr8	101933028	G	C	rs3735706	intronic	-	0.0784314	0.0111111	0.0379312
THBS2	chr6	169653881	G	A	rs79227596	UTR5	-	0.0784314	0.0111111	0.0379312
LIPC	chr15	58723939	G	A	rs2070895	upstream	-	0.147059	0.27451	0.038615
SHC3	chr9	91628056	CTTA	C,CTTTTA,CTTTA	.	UTR3	-	0.227273	0.461538	0.0396893
PSEN2	chr1	227081850	G	A	rs2855562	intronic	-	0.421569	0.28	0.0397737
PCDH15	chr10	55826470	A	G	rs3812657	intronic	-	0.127451	0.0392157	0.0399652
HDAC4	chr2	239974241	A	AC	rs57105351	UTR3	-	0.156863	0.0588235	0.040218
CUBN	chr10	17110595	G	A	rs10795440	intronic	-	0.156863	0.0588235	0.040218
HTR5A	chr7	154862508	A	G	rs3734967	ncRNA_UTR5	-	0.235294	0.377778	0.0405098
HTR3D	chr3	183756897	A	G	rs55953689	UTR3	-	0.235294	0.377778	0.0405098
YWHAE	chr17	1303900	CTTTTCTT	C	.	upstream	-	0.0294118	0.111111	0.0405363
PPP2R2D	chr10	133761285	G	A	rs34473884	exonic	unknown	0.245098	0.122222	0.0407417
NTRK2	chr9	87492028	T	C	rs6559833	UTR3	-	0.196078	0.0888889	0.0413454
INSIG1	chr7	155094592	C	T	rs9768652	intronic	-	0.156863	0.284314	0.0419941
LRP1B	chr2	141130695	C	T	rs16843864	exonic	Syn	0.117647	0.235294	0.0423256
CAMK2D	chr4	114682714	G	A	rs11731775	UTR5	-	0.352273	0.4875	0.0429409
CALM3	chr19	47103474	A	C	rs7258779	intronic	-	0.0882353	0.196078	0.0435769
CAMK2B	chr7	44266077	G	A	rs10951758	intronic	-	0.45098	0.4	0.0436597
CR1L	chr1	207872507	G	A	rs41313728	intronic	-	0.166667	0.0666667	0.0441397
NPC1L1	chr7	44579180	G	C	rs2072183	exonic	Syn	0.137255	0.255556	0.044514
F13A1	chr6	6174856	T	C	rs5986	exonic	Syn	0.137255	0.0444444	0.0447042
PLCE1	chr10	96084372	A	AT	rs3831084	intronic	-	0.470588	0.323529	0.0448342
PPM1E	chr17	56832965	G	C	rs12450766	upstream	-	0.362745	0.22549	0.0452825
CHRNA2	chr8	27337380	G	T	rs2565055	upstream	-	0.303922	0.177778	0.0454679
CYP2D6	chr22	42526571	C	G	rs74644586	intronic	-	0.42	0.272727	0.0462447
PLCE1	chr10	96068480	A	G	rs11187850	intronic	-	0.490196	0.343137	0.0464958
CYP2D6	chr22	42525772	G	A	rs28371706	exonic	NS	0	0.0444444	0.0465677
ADAM9	chr8	38869207	G	A	rs61753672	exonic	NS	0	0.0444444	0.0465677
NDE1	chr16	15736586	C	T	.	intronic	-	0	0.0444444	0.0465677
INSIG2	chr2	118853951	A	G	.	intronic	-	0	0.0444444	0.0465677
NDE1	chr16	15736530	G	A	rs114004084	intronic	-	0	0.0444444	0.0465677
SHC2	chr19	436690	C	T	rs2066959	intronic	-	0	0.0444444	0.0465677
NDE1	chr16	15735599	C	A	rs78558000	intronic	-	0	0.0444444	0.0465677
CCR2	chr3	46395162	A	G	.	upstream	-	0	0.0444444	0.0465677
GABRA6	chr5	161112268	C	A	rs138251205	upstream	-	0	0.0444444	0.0465677
CHRNA4	chr20	61992965	A	G	rs182378159	upstream	-	0	0.0444444	0.0465677
ADRA2A	chr10	112836264	C	T	rs7089069	upstream	-	0	0.0444444	0.0465677
ITGB1BP1	chr2	9546600	G	A	rs113479145	UTR3	-	0	0.0444444	0.0465677
RARB	chr3	25638355	A	G	rs116199914	UTR3	-	0	0.0444444	0.0465677
APC2	chr19	1470424	C	T	rs145255549	UTR3	-	0	0.0444444	0.0465677
GLIS1	chr1	53972115	G	A	rs2296760	UTR3	-	0	0.0444444	0.0465677
OPRK1	chr8	54141546	G	A	rs35373196	UTR3	-	0	0.0444444	0.0465677
PRKCB	chr16	24230903	T	C	rs397299	UTR3	-	0	0.0444444	0.0465677
PRKCB	chr16	24231449	C	T	rs424741	UTR3	-	0	0.0444444	0.0465677
KAT5	chr11	65486237	C	T	rs4645938	UTR3	-	0	0.0444444	0.0465677
LRP3	chr19	33698661	G	T	rs56886697	UTR3	-	0	0.0444444	0.0465677
LPL	chr8	19824237	T	C	rs58998793	UTR3	-	0	0.0444444	0.0465677
ATF4	chr22	39917132	C	G	.	UTR5	-	0	0.0444444	0.0465677
NUCKS1	chr1	205719191	C	A	rs111265946	UTR5	-	0	0.0444444	0.0465677
NDE1	chr16	15737386	C	T	rs79063947	UTR5	-	0	0.0444444	0.0465677
EFNA5	chr5	106712699	T	G	rs2859	UTR3	-	0.323529	0.188889	0.0474321
PTGS1	chr9	125140206	G	A	rs3842788	exonic	Syn	0.0196078	0.0888889	0.0476572
MAPK15	chr8	144800420	C	T	rs56186625	exonic	Syn	0.0196078	0.0888889	0.0476572
NTRK1	chr1	156848909	CA	C	rs141073644	intronic	-	0.0196078	0.0888889	0.0476572
APH1B	chr15	63598143	G	A	rs138800714	UTR3	-	0.0196078	0.0888889	0.0476572
HMGCR	chr5	74656539	T	C	rs12916	UTR3	-	0.480392	0.372549	0.0483456
GRIN2A	chr16	9854389	C	G	rs62034910	UTR3	-	0.480392	0.372549	0.0483456
TF	chr3	133463272	G	A	rs8177178	intergenic	-	0.303922	0.176471	0.0485601
PLCE1	chr10	96058433	G	A	rs17516758	intronic	-	0.303922	0.176471	0.0485601
MAPK4	chr18	48084843	C	T	rs12962447	intergenic	-	0.0784314	0.177778	0.0487641
MAPK4	chr18	48084560	G	A	rs16952149	intergenic	-	0.0784314	0.177778	0.0487641
MAPK4	chr18	48085768	T	A	rs67585649	upstream	-	0.0784314	0.177778	0.0487641
PAFAH1B1	chr17	2588722	TAA	T	rs58458769	UTR3	-	0.0784314	0.177778	0.0487641
FRK	chr6	116262976	G	A	rs495565	UTR3	-	0.382353	0.470588	0.048788
FRK	chr6	116263181	T	C	rs580396	UTR3	-	0.382353	0.470588	0.048788
C3	chr19	6681991	G	A	rs7951	exonic	Syn	0.0294118	0.107843	0.0490814
CHRNA4	chr20	61982085	A	G	rs1044394	exonic	Syn	0.0294118	0.107843	0.0490814
CDHR1	chr10	85974236	T	C	rs3814213	exonic	Syn	0.460784	0.392157	0.0491425
CDHR2	chr5	176012067	C	T	rs11745507	intronic	-	0.2375	0.397059	0.0496456
SERPINA1	chr14	94843932	A	G	rs1051052	UTR3	-	0.421569	0.431373	0.049675
