# Supplementary material for: Genetic signature of human longevity in PKC and NF‐κB signaling
Source: Aging Cell. 2021 Jul 1;20(7):e13362. doi: 10.1111/acel.13362 (PMC8282271; doi:10.1111/acel.13362)
Supplement: Supplementary file 3 — Table S7 [file ACEL-20-e13362-s001.xlsx]

## Sheet: Data
Gene	CHR	POS	REF	ALT	Minor Allele	Major Allele	ID	Region	Exonic	Capture-seq (51 vs 51)			Genotyping (551 vs 474)			Centenarian enrichment
										MAF-controls	MAF-centenarians	P-value	MAF-controls	MAF-centenarians	P-value
PRKCH	chr14	61997226	C	T	T	C	rs1088680	exonic	Syn	0.0392157	0.137255	0.0239425	0.0755064	0.11859	0.00108252	Yes
PRKCH	chr14	61786976	C	T	T	C	rs12878845	upstream		0.362745	0.284314	0.294797	0.350459	0.286325	0.0022421	No
PLCG2	chr16	81942028	C	G	C	G	rs72824905	exonic	NS	0.0196078	0	0.499346	0.0128676	0.00215517	0.00942569	No
HTR3B	chr11	113802600	C	T	C	T	rs45597437	intronic	-	0.0686275	0.0222222	0.177135	0.0380334	0.0184783	0.0106622	No
NOS1AP	chr1	162313597	T	C	C	T	rs347278	intronic	-	0.0490196	0	0.0594442	0.0411335	0.0212766	0.011374	No
PRKCI	chr3	169985829	AT	A	AT	A	.	intronic	-	0.00980392	0.0333333	0.342401	0.0119266	0.0275424	0.0140826	Yes
ADRA1A	chr8	26614201	C	T	C	T	.	UTR3	-	0.0392157	0	0.124015	0.00919118	0.0010846	0.0144719	No
CAMK2B	chr7	44256712	G	A	G	A	rs148569268	downstream	-	0.00980392	0.0777778	0.0268002	0.0260223	0.0473568	0.0147157	Yes
PLCG2	chr16	81979943	A	C	A	C	rs140070662	intronic	-	0	0.0294118	0.246305	0.000919118	0.00851064	0.014756	Yes
PRKCB	chr16	24230888	G	A	G	A	rs78946887	UTR3	-	0	0.0222222	0.218423	0	0.00531915	0.0210636	Yes
PLCB1	chr20	8720976	A	C	A	C	rs117816042	intronic	-	0	0.0333333	0.101164	0.00639854	0.0180851	0.0216356	Yes
PLCB4	chr20	9360833	TA	T	TA	T	rs11360322	intronic	-	0.00980392	0.0777778	0.0268002	0.0052521	0.0164706	0.0217041	Yes
SLC41A1	chr1	205764433	A	C	A	C	rs56052552	intronic	-	0.00980392	0.0588235	0.118535	0.0201465	0.037155	0.0220922	Yes
EGFR	chr7	55238380	A	G	A	G	rs17336995	UTR3	-	0	0.0222222	0.218423	0.000902527	0.00772627	0.0262008	Yes
YWHAZ	chr8	101966447	A	G	A	G	.	upstream	-	0.0392157	0	0.124015	0.0220183	0.00955414	0.0335156	No
PLCH1	chr3	155210674	A	G	A	G	.	intronic	-	0.0196078	0	0.499346	0.00550459	0	0.0335864	No
HDAC4	chr2	239972369	C	T	C	T	rs10174562	UTR3	-	0.196078	0.0333333	0.000567353	0.148352	0.117204	0.0424032	No
BACE2	chr21	42537986	C	T	C	T	rs28656880	upstream	-	0.0196078	0.0666667	0.150036	0.0481818	0.07	0.0432403	Yes
CAMK2B	chr7	44258803	C	T	C	T	.	UTR3	-	0.0196078	0	0.499346	0.00736648	0.00106838	0.0433052	No
PRKCQ	chr10	6624156	A	G	A	G	rs73619607	ncRNA_exonic	-	0.0196078	0	0.499346	0.0100733	0.0021645	0.0462829	No
RELN	chr7	103292112	T	G	T	G	rs115734214	exonic	NS	0.0196078	0.0294118	1	0.0101852	0.0214133	0.0463539	Yes
GHRL	chr3	10331457	G	T	G	T	rs696217	exonic	NS	0.0784314	0.166667	0.0860593	0.119626	0.150219	0.0472274	Yes
MAPK9	chr5	179720380	T	G	T	G	rs1363513	intergenic	-	0.0392157	0	0.124015	0.0184843	0.0076087	0.049988	No
HTR3B	chr11	113803666	G	A	G	A	rs17116138	exonic	NS	0	0.0196078	0.497537	0.00642202	0.0159574	0.0513995	Yes
GBA	chr1	155204621	A	G	A	G	.	UTR3	-	0.127451	0.0222222	0.00678607	0.0828571	0.0596026	0.053568	No
PRKCE	chr2	46372327	C	T	C	T	rs34077350	exonic	NS	0	0.0222222	0.218423	0.000919118	0.00636943	0.0544183	Yes
SHC1	chr1	154938662	T	C	T	C	rs8191979	exonic	NS	0.00980392	0.0392157	0.368796	0.0514981	0.0336323	0.0583716	No
PPARG	chr3	12328932	C	T	C	T	rs17029002	upstream	-	0.0588235	0	0.0306242	0.0212569	0.0107066	0.077679	No
CLSTN1	chr1	9789577	G	A	G	A	rs41280774	UTR3	-	0.0588235	0	0.0306242	0.0506446	0.034188	0.0784973	No
CLSTN1	chr1	9884399	T	G	T	G	rs111252381	UTR5	-	0.0686275	0.0111111	0.0688655	0.0652574	0.0471092	0.0834418	No
CLSTN1	chr1	9789891	T	C	T	C	rs7526958	UTR3	-	0.0686275	0.0111111	0.0688655	0.0600739	0.0424837	0.0858182	No
PIK3C2G	chr12	18443809	C	A	C	A	rs7133666	exonic	NS	0.0882353	0.0111111	0.0206462	0.100746	0.0784946	0.0860662	No
CREB1	chr2	208468611	A	G	A	G	rs146501770	UTR3	-	0	0.0333333	0.101164	0.00747664	0.0164114	0.0904401	Yes
CREB1	chr2	208466311	CACA	C	CACA	C	.	UTR3	-	0	0.0222222	0.218423	0	0.00331126	0.09114	Yes
PPP2R1A	chr19	52709171	C	T	C	T	rs117957404	intronic	-	0.0392157	0	0.124015	0.0496324	0.0336957	0.0947213	No
SERPINA1	chr14	94844706	G	A	G	A	rs1243163	UTR3	-	0.0686275	0.0111111	0.0688655	0.019337	0.00957447	0.0955055	No
LRPAP1	chr4	3534258	C	T	C	T	rs144818679	upstream	-	0.0392157	0.125	0.0333461	0.0558712	0.0751634	0.0987609	Yes
THBS2	chr6	169616099	CA	C	CA	C	.	UTR3	-	0	0.0588235	0.0289753	0.0138122	0.0244681	0.0996631	Yes
PRKCH	chr14	61788359	TG	T	TG	T	.	upstream	-	0.0196078	0	0.499346	0.00938086	0.00323974	0.101589	No
IL12B	chr5	158750329	C	T	C	T	rs3213096	exonic	NS	0.00980392	0.0222222	0.600794	0.00831793	0.0170213	0.105069	Yes
CLSTN1	chr1	9886305	T	A	T	A	rs72855747	upstream	-	0.0686275	0.00980392	0.064966	0.0610687	0.0442765	0.107923	No
PSEN1	chr14	73686944	G	A	G	A	rs7523	UTR3	-	0.186275	0.1	0.104077	0.180073	0.153191	0.108329	No
PRKCH	chr14	61787384	T	C	T	C	rs4902045	upstream	-	0.205882	0.133333	0.249972	0.219669	0.190171	0.109963	No
GRIA4	chr11	105480300	C	G	C	G	rs3758802	upstream	-	0.00980392	0.0686275	0.064966	0.0230203	0.0350318	0.110636	Yes
CLSTN1	chr1	9885290	C	T	C	T	rs12078414	upstream	-	0.0784314	0.0196078	0.100719	0.0627306	0.0464363	0.11765	No
PRKCB	chr16	24229809	G	A	A	G	rs2239338	UTR3	-	0.45098	0.323529	0.0842704	0.425612	0.390351	0.118601	No
PRKCB	chr16	24230680	G	A	G	A	rs2239340	UTR3	-	0.147059	0.0686275	0.112488	0.125229	0.102754	0.125237	No
MAPK15	chr8	144802959	C	T	C	T	rs141379949	exonic	NS	0.0392157	0	0.124015	0.0110092	0.00433839	0.129748	No
NCSTN	chr1	160328257	C	T	C	T	rs41266889	UTR3	-	0.00980392	0.0444444	0.188001	0.0240586	0.0361174	0.13407	Yes
PTGS1	chr9	125141239	T	C	T	C	rs12555242	intronic	-	0.0686275	0	0.0151813	0.0329068	0.0212314	0.134433	No
CAMK2A	chr5	149600545	C	T	C	T	rs72837583	UTR3	-	0.00980392	0.0444444	0.188001	0.010989	0.0191898	0.142088	Yes
ADRB2	chr5	148206440	G	A	G	A	rs1042713	exonic	NS	0.313725	0.533333	0.00323427	0.431776	0.464363	0.148771	Yes
PLCB1	chr20	8862538	C	T	C	T	.	UTR3	-	0	0.0222222	0.218423	0.00183486	0.00652174	0.153075	Yes
CR1	chr1	207814286	T	C	T	C	.	UTR3	-	0.0392157	0	0.124015	0.0248162	0.0149254	0.153651	No
ADRB2	chr5	148206646	G	A	G	A	rs1042717	exonic	Syn	0.196078	0.166667	0.708624	0.204963	0.179487	0.158123	No
CAMK2B	chr7	44266077	G	A	G	A	rs10951758	intronic	-	0.54902	0.4	0.0436597	0.477842	0.444853	0.159642	No
SERPINA1	chr14	94857946	G	A	G	A	rs2071274	upstream	-	0.245098	0.441176	0.00490064	0.339518	0.370172	0.16058	Yes
CREB5	chr7	28864850	C	T	C	T	rs148814044	UTR3	-	0	0.0222222	0.218423	0.0194085	0.0288462	0.188058	Yes
PLCB1	chr20	8722057	T	C	T	C	.	intronic	-	0	0.0222222	0.218423	0.000932836	0.00429185	0.190185	Yes
PCDH15	chr10	56106173	T	C	T	C	rs34164469	exonic	Syn	0.0490196	0	0.0616737	0.0242537	0.0153173	0.199563	No
YWHAZ	chr8	101931434	A	G	A	G	rs11551356	UTR3	-	0	0.0588235	0.0289753	0.0267035	0.0369979	0.203754	Yes
CUBN	chr10	17147521	G	T	T	G	rs1801224	exonic	NS	0.303922	0.5	0.00649905	0.47597	0.447084	0.208756	No
PLCD4	chr2	219495516	C	T	C	T	.	exonic	Syn	0	0.0555556	0.0213022	0.0165746	0.0245203	0.210427	Yes
ATF4	chr22	39917132	C	G	C	G	.	UTR5	-	0	0.0444444	0.0465677	0.0174632	0.0255864	0.219147	Yes
SHC3	chr9	91690036	C	T	C	T	rs34634831	exonic	Syn	0.0392157	0	0.124015	0.0258303	0.0170576	0.221318	No
ADRB2	chr5	148204609	G	A	G	A	rs34623097	upstream	-	0.0392157	0	0.124015	0.010989	0.00530786	0.222219	No
LRP1B	chr2	141242882	A	T	A	T	rs112109442	intronic	-	0.0392157	0.107843	0.10487	0.0639854	0.0779915	0.224336	Yes
PLCD3	chr17	43195529	C	T	C	T	.	intronic	-	0.0196078	0	0.499346	0.00468165	0.00107759	0.224962	No
PRKCB	chr16	23846465	C	T	C	T	rs11862661	upstream	-	0.00980392	0.0555556	0.100341	0.0493601	0.0381356	0.235379	No
PTGS1	chr9	125154535	T	C	T	C	rs3842803	exonic	Syn	0.00980392	0.0666667	0.0523509	0.0192308	0.0276596	0.237121	Yes
PCDH12	chr5	141335594	A	G	A	G	rs61737137	exonic	NS	0	0.0555556	0.0213022	0.0196629	0.0277186	0.240702	Yes
YWHAZ	chr8	101965938	T	G	T	G	rs147928795	upstream	-	0.0196078	0	0.499346	0.00739372	0.00323974	0.240797	No
FRZB	chr2	183733511	GA	G	GA	G	rs111451275	intergenic	-	0.0588235	0	0.0306242	0.0354478	0.025641	0.244534	No
EPHB6	chr7	142552373	A	C	A	C	rs7789029	upstream	-	0.0196078	0.0980392	0.0331465	0.0607477	0.0744681	0.24571	Yes
PLCB1	chr20	8717822	C	G	C	G	rs61755434	exonic	NS	0	0.0222222	0.218423	0.00733945	0.0128205	0.261616	Yes
FOS	chr14	75745036	C	G	C	G	rs4645849	upstream	-	0.0196078	0.0784314	0.100719	0.0451197	0.0569892	0.262131	Yes
PRKCH	chr14	61924239	G	A	G	A	rs2230500	exonic	NS	0	0.0333333	0.101164	0.00733945	0.012766	0.262179	Yes
FARP1	chr13	98897001	AGAAATT	A	AGAAATT	A	rs145977634	UTR3	-	0.0392157	0	0.124015	0.025	0.0170213	0.279271	No
PLCB1	chr20	8755222	G	A	G	A	rs45464693	exonic	Syn	0.00980392	0.0444444	0.188001	0.0128676	0.0191489	0.286499	Yes
PRKCQ	chr10	6520963	G	A	G	A	rs35751269	exonic	Syn	0	0.0333333	0.101164	0.0129151	0.0191489	0.287148	Yes
PTGS1	chr9	125155313	A	C	A	C	rs10306187	UTR3	-	0.00980392	0.0666667	0.0523509	0.0191956	0.0267094	0.295686	Yes
DRD1	chr5	174872132	A	G	A	G	rs10078714	upstream	-	0.0588235	0.0111111	0.123281	0.0268519	0.0193548	0.301719	No
CAMK2B	chr7	44282625	G	A	G	A	rs77513510	intronic	-	0.0294118	0.0888889	0.11792	0.0369686	0.0461373	0.31349	Yes
ADAM9	chr8	38869207	G	A	G	A	rs61753672	exonic	NS	0	0.0444444	0.0465677	0.0210238	0.0286017	0.315238	Yes
GABRG1	chr4	46126157	C	T	C	T	rs76751191	upstream	-	0.0588235	0	0.0306242	0.0494403	0.0395299	0.330667	No
LRP1B	chr2	141625410	A	C	A	C	rs12987572	intronic	-	0.0196078	0.133333	0.00381074	0.0774908	0.0899358	0.33259	Yes
CR1	chr1	207760852	G	A	G	A	rs140566582	exonic	NS	0	0.0333333	0.101164	0.0111111	0.016129	0.339278	Yes
PRKCH	chr14	61917508	A	T	A	T	.	intronic	-	0.00980392	0.0333333	0.342401	0.0165138	0.010661	0.340348	No
CETP	chr16	56995935	C	G	C	G	rs34065661	exonic	NS	0	0.0111111	0.46875	0.00093985	0.00324675	0.343253	Yes
DRD1	chr5	174871598	C	T	C	T	.	upstream	-	0.0490196	0	0.0616737	0.0239411	0.0174292	0.349815	No
FARP1	chr13	99101406	C	T	C	T	.	UTR3	-	0	0.0555556	0.0213022	0.0119705	0.017094	0.353857	Yes
NCSTN	chr1	160325722	G	A	G	A	rs150328505	exonic	NS	0	0.0222222	0.218423	0.00724638	0.0121951	0.354409	Yes
PLCB1	chr20	8111293	T	C	T	C	.	intergenic	-	0.0196078	0	0.499346	0.00643382	0.00321199	0.356758	No
LRP2	chr2	170099453	A	T	A	T	rs116697309	intronic	-	0.0588235	0	0.0306242	0.0330275	0.0254237	0.358351	No
ADIPOQ	chr3	186572026	G	A	G	A	rs62625753	exonic	NS	0	0.0222222	0.218423	0.00375235	0.00762527	0.364356	Yes
MAPK15	chr8	144800420	C	T	C	T	rs56186625	exonic	Syn	0.0196078	0.0888889	0.0476572	0.0597426	0.0703625	0.365168	Yes
PRKCQ	chr10	6472891	G	T	G	T	rs11258747	exonic	Syn	0.156863	0.0686275	0.0747645	0.132353	0.146996	0.366707	Yes
CR1	chr1	207782707	A	G	A	G	rs17259045	exonic	NS	0.0294118	0.1	0.069921	0.0569853	0.0471092	0.367883	No
PLCH2	chr1	2429985	G	A	G	A	.	exonic	NS	0.0196078	0	0.499346	0.0119926	0.00757576	0.372722	No
GSK3B	chr3	119545366	T	C	T	C	rs72548717	UTR3	-	0	0.0196078	0.497537	0.015528	0.0211111	0.391023	Yes
HTR3A	chr11	113844282	G	A	G	A	.	intergenic	-	0	0.0222222	0.218423	0.0046729	0.00856531	0.404003	Yes
ADRB2	chr5	148206473	G	C	C	G	rs1042714	exonic	NS	0.490196	0.323529	0.0223215	0.361742	0.343318	0.4154	No
PRKCB	chr16	24227692	G	A	G	A	.	UTR3	-	0	0.0222222	0.218423	0.00180505	0.00438596	0.418777	Yes
LRPAP1	chr4	3514689	T	C	T	C	rs1800495	UTR3	-	0.0392157	0	0.124015	0.0488029	0.0408602	0.451515	No
CETP	chr16	57017319	G	A	G	A	rs1800777	exonic	NS	0.00980392	0.0333333	0.342401	0.0065666	0.00993377	0.456665	Yes
PLCG2	chr16	81922813	C	T	C	T	rs17537869	exonic	NS	0.0490196	0.111111	0.176367	0.0961887	0.106828	0.457262	Yes
HTR1D	chr1	23520259	C	A	C	A	rs142643700	exonic	NS	0	0.0222222	0.218423	0.00645756	0.00961538	0.459555	Yes
ERBB2	chr17	37863309	G	A	G	A	rs144019910	exonic	NS	0.00980392	0.0333333	0.342401	0.0164534	0.0122768	0.459919	No
CUBN	chr10	17152994	G	A	G	A	rs1801223	exonic	Syn	0.166667	0.355556	0.00299147	0.299445	0.284335	0.461676	No
APH1B	chr15	63600603	G	A	G	A	rs17762798	UTR3		0.176471	0.277778	0.118401	0.220037	0.234136	0.484139	Yes
PLCD4	chr2	219472332	A	G	A	G	rs3821044	upstream	-	0.0196078	0	0.499346	0.0296846	0.0238612	0.489646	No
SLC41A1	chr1	205759934	G	C	G	C	rs76524606	UTR3	-	0.0490196	0	0.0616737	0.0301645	0.0244161	0.497422	No
HTR3D	chr3	183755964	C	T	C	T	rs55684978	exonic	Syn	0.0784314	0.0111111	0.0379312	0.0440367	0.037234	0.500421	No
PRKCA	chr17	64800652	G	A	G	A	rs188931478	UTR3	-	0.00980392	0.0333333	0.342401	0.0260989	0.0200445	0.504091	No
ENTPD7	chr10	101464885	T	C	T	C	rs144527777	UTR3	-	0.00980392	0.0784314	0.0349797	0.0450368	0.0382166	0.505324	No
LIPG	chr18	47088741	C	T	C	T	rs874566	exonic	Syn	0.0490196	0	0.0616737	0.0206767	0.0160256	0.507536	No
PRKCB	chr16	24104188	C	T	C	T	rs3729896	exonic	Syn	0.0588235	0.0222222	0.286529	0.0326493	0.0267094	0.511633	No
YWHAZ	chr8	101932397	G	A	G	A	.	UTR3	-	0.0196078	0	0.499346	0.00566038	0.00319829	0.51416	No
CAMK2D	chr4	114375133	C	T	C	T	rs9929	UTR3	-	0.0784314	0.0222222	0.107072	0.0662983	0.0583864	0.520252	No
HTR3B	chr11	113803108	A	C	A	C	rs72466469	exonic	NS	0	0.0392157	0.121315	0.00917431	0.012848	0.520412	Yes
MAPK8IP1	chr11	45926867	T	C	T	C	rs17847253	intronic	-	0.245098	0.0777778	0.00188208	0.147601	0.137255	0.522141	No
CUBN	chr10	17113563	C	T	C	T	rs1801225	exonic	Syn	0.490196	0.422222	0.385219	0.411009	0.425163	0.525667	Yes
PPP2R1A	chr19	52692772	G	A	G	A	rs111939795	upstream	-	0.0392157	0.00980392	0.368796	0.0147059	0.0107066	0.553446	No
USP24	chr1	55625328	T	C	T	C	rs150880897	exonic	NS	0	0.0588235	0.0289753	0.0137615	0.0107066	0.553557	No
PRKCA	chr17	64800774	C	CA	C	CA	rs60287105	UTR3	-	0.127451	0.215686	0.136598	0.168508	0.178495	0.555564	Yes
CR1	chr1	207760772	A	G	A	G	rs61734514	exonic	NS	0.0196078	0.0490196	0.444921	0.0271248	0.0220751	0.565237	No
ADAM19	chr5	156907894	T	G	T	G	rs11466811	UTR3	-	0.0392157	0	0.124015	0.0270019	0.0227766	0.569007	No
HTR5A	chr7	154862652	C	T	C	T	rs11575874	exonic	NS	0.0392157	0.0666667	0.519606	0.0587687	0.0655022	0.575575	Yes
CCR2	chr3	46395500	A	AT	A	AT	rs3918360	UTR5	-	0.0588235	0.127451	0.1468	0.11183	0.120469	0.577256	Yes
OPRK1	chr8	54140111	A	G	A	G	rs74631459	UTR3	-	0.00980392	0.0686275	0.064966	0.0405904	0.0464363	0.582741	Yes
INSIG2	chr2	118866392	A	C	A	C	rs78663648	UTR3	-	0.00980392	0.0666667	0.0523509	0.0409683	0.0461373	0.584311	Yes
LRP2	chr2	170025198	GA	G	GA	G	rs143951662	intronic	-	0.0784314	0.196078	0.023886	0.0174632	0.0138298	0.593584	No
PLCB2	chr15	40589742	C	T	C	T	rs186064001	exonic	NS	0	0.0222222	0.218423	0.0174954	0.0139485	0.594054	No
LRP1B	chr2	141259283	G	A	G	A	rs35296183	exonic	Syn	0.264706	0.122222	0.0177519	0.179558	0.169565	0.595676	No
DRD1	chr5	174869327	G	T	G	T	rs74414188	exonic	NS	0.0490196	0.0196078	0.444921	0.0441176	0.05	0.598508	Yes
PSEN2	chr1	227071449	G	A	G	A	rs58973334	exonic	NS	0.0392157	0	0.124015	0.0184843	0.0149893	0.605193	No
APH1B	chr15	63569184	C	A	C	A	rs3784671	upstream	-	0.411765	0.211111	0.00321674	0.372659	0.36129	0.609079	No
PLCD3	chr17	43192821	A	G	G	A	rs713101	exonic	Syn	0.264706	0.45	0.00802562	0.371771	0.38326	0.609836	Yes
BDNF	chr11	27677583	C	A	C	A	rs11030099	ncRNA_UTR3		0.333333	0.122222	0.000599949	0.265138	0.254255	0.611953	No
PLCG1	chr20	39797465	T	C	C	T	rs753381	exonic	NS	0.27451	0.529412	0.000330134	0.422562	0.43459	0.613565	Yes
CHRNA4	chr20	61992965	A	G	A	G	rs182378159	upstream	-	0	0.0444444	0.0465677	0.0167598	0.0204301	0.618661	Yes
ENAH	chr1	225840539	C	G	C	G	rs116481763	UTR5	-	0.0686275	0	0.0156471	0.0358491	0.0313853	0.619716	No
CREB3	chr9	35733441	A	G	A	G	rs146921624	exonic	NS	0	0.0294118	0.246305	0.00747664	0.00989011	0.629386	Yes
PRKCA	chr17	64806609	C	A	C	A	rs1050826	UTR3	-	0.00980392	0.0444444	0.188001	0.0193015	0.0223404	0.642596	Yes
DRD2	chr11	113283484	G	C	G	C	rs1801028	exonic	NS	0.0196078	0.0588235	0.279243	0.0420561	0.0377778	0.646736	No
LRP2	chr2	170059537	A	G	A	G	rs6709670	intronic	-	0.0980392	0.0111111	0.0111226	0.0424354	0.0383795	0.653398	No
DRD1	chr5	174867987	T	G	T	G	.	UTR3	-	0.0196078	0	0.499346	0.0230203	0.0266525	0.6673	Yes
NTRK2	chr9	87427825	G	T	G	T	rs41277887	UTR3	-	0	0.0222222	0.218423	0.0018622	0.00323974	0.667666	Yes
HTR7	chr10	92503400	G	C	G	C	rs33954285	exonic	NS	0.0294118	0.0666667	0.309478	0.0255941	0.0287846	0.682601	Yes
PLCE1	chr10	96066341	A	G	A	G	rs2274223	exonic	NS	0.509804	0.372549	0.0665138	0.409346	0.418803	0.682704	Yes
NGFR	chr17	47587819	C	T	C	T	rs2072446	exonic	NS	0.0294118	0.0777778	0.193854	0.0519481	0.0566449	0.691619	Yes
PTGS1	chr9	125133479	T	C	C	T	rs1236913	exonic	NS	0.0686275	0.00980392	0.064966	0.0302752	0.0340426	0.704834	Yes
ADRA2A	chr10	112836264	C	T	C	T	rs7089069	upstream	-	0	0.0444444	0.0465677	0.0157116	0.0130435	0.708955	No
PRKCE	chr2	46413542	C	T	C	T	rs76289523	UTR3	-	0.0196078	0	0.499346	0.00275229	0.0042735	0.710369	Yes
APC2	chr19	1470424	C	T	C	T	rs145255549	UTR3	-	0	0.0444444	0.0465677	0.0171429	0.013986	0.712141	No
LPL	chr8	19824237	T	C	T	C	rs58998793	UTR3	-	0	0.0444444	0.0465677	0.0320513	0.0349576	0.712952	Yes
PLCB2	chr15	40594845	G	A	G	A	rs72731487	intronic	-	0.0294118	0	0.249018	0.0157407	0.0181624	0.730264	Yes
CUBN	chr10	17110595	G	A	A	G	rs10795440	intronic	-	0.156863	0.0588235	0.040218	0.116667	0.121795	0.730745	Yes
OPRK1	chr8	54141546	G	A	G	A	rs35373196	UTR3		0	0.0444444	0.0465677	0.0166976	0.0190678	0.737648	Yes
PLCH1	chr3	155314114	G	A	G	A	rs150143990	exonic	NS	0.0294118	0	0.249018	0.0174632	0.0203426	0.743022	Yes
PLCH1	chr3	155301264	T	C	T	C	rs9289957	exonic	Syn	0.0784314	0.0333333	0.223256	0.047048	0.043573	0.747416	No
PRKCB	chr16	24229699	C	T	C	T	rs41303763	UTR3	-	0.0588235	0.0196078	0.279243	0.0433579	0.0468085	0.747466	Yes
PRKCA	chr17	64802811	C	A	C	A	.	UTR3	-	0	0.0888889	0.00196189	0.0194805	0.021645	0.753792	Yes
CHRM5	chr15	34259298	T	C	C	T	rs476121	upstream	-	0	0.0392157	0.121315	0.0192661	0.0212314	0.754767	Yes
ADORA1	chr1	203135375	C	T	C	T	rs41264025	UTR3	-	0.0490196	0	0.0616737	0.0477941	0.0513919	0.757907	Yes
TRPC4AP	chr20	33681256	G	A	A	G	rs1885115	upstream	-	0.205882	0.294118	0.195558	0.261111	0.267241	0.760863	Yes
PLCG2	chr16	81925132	C	T	C	T	.	exonic	NS	0.00980392	0.0333333	0.342401	0.00461255	0.00645161	0.763538	Yes
PRKCB	chr16	24227692	G	A	G	A	.	UTR3	-	0	0.0222222	0.218423	0.00456204	0.00635593	0.763625	Yes
PDE1B	chr12	54972842	C	T	C	T	rs144107699	UTR3	-	0.0294118	0	0.249018	0.00468165	0.00642398	0.764015	Yes
DRD1	chr5	174868070	CAG	C	CAG	C	rs148869003	UTR3	-	0.00980392	0.0294118	0.621278	0.0224299	0.0245203	0.769453	Yes
PLCD3	chr17	43195663	A	G	A	G	rs3744758	exonic	Syn	0	0.0196078	0.497537	0.0257827	0.0234542	0.775475	No
HTR1D	chr1	23518440	G	A	G	A	rs187203916	UTR3	-	0	0.0196078	0.497537	0.00746269	0.00873362	0.804807	Yes
PLCG2	chr16	81916912	A	G	A	G	rs11548656	exonic	NS	0.0588235	0.0111111	0.123281	0.0373134	0.0348315	0.808955	No
CAMK4	chr5	110820678	CA	C	CA	C	.	UTR3	-	0	0.0196078	0.497537	0.0102421	0.00867679	0.819199	No
YWHAH	chr22	32339213	T	C	C	T	rs929036	intronic	-	0.333333	0.5	0.0272259	0.453861	0.459251	0.820632	Yes
SHC2	chr19	416664	C	T	T	C	rs8902	UTR3	-	0.254902	0.196078	0.402391	0.202677	0.206783	0.822655	Yes
BDNF	chr11	27679916	C	T	C	T	rs6265	exonic	NS	0.284314	0.0888889	0.000805173	0.213628	0.209402	0.827324	No
PDE1B	chr12	54972565	C	T	C	T	rs76676851	UTR3	-	0.0392157	0	0.124015	0.0129225	0.0107399	0.830118	No
PRKCI	chr3	169977714	A	G	A	G	rs114519496	intronic	-	0.0196078	0	0.499346	0.0103189	0.0118026	0.831276	Yes
RELN	chr7	103202327	C	T	C	T	rs79499902	exonic	NS	0	0.0222222	0.218423	0.0121495	0.0138889	0.843767	Yes
NGFR	chr17	47591609	T	G	T	G	rs734194	UTR3	-	0.0392157	0.0980392	0.164296	0.0617155	0.0639535	0.847067	Yes
PLCB2	chr15	40589742	C	T	C	T	rs186064001	exonic	NS	0	0.0222222	0.218423	0.0128913	0.0138298	0.849118	Yes
HTR3B	chr11	113803104	G	A	G	A	rs2276305	exonic	Syn	0.0196078	0	0.499346	0.0147601	0.0162338	0.856744	Yes
LIPG	chr18	47087103	C	T	C	T	rs182684716	intergenic	-	0	0.0588235	0.0289753	0.0146789	0.0160944	0.856877	Yes
PRKCB	chr16	24231449	C	T	C	T	rs424741	UTR3	-	0	0.0444444	0.0465677	0.0173675	0.0190678	0.868228	Yes
HTR4	chr5	147928225	C	T	C	T	rs2278392	intronic	-	0.156863	0.0392157	0.00814606	0.0796703	0.077167	0.869013	No
CALM3	chr19	47103474	A	C	C	A	rs7258779	upstream	-	0.0882353	0.196078	0.0435769	0.0876384	0.0854701	0.874321	No
CAV2	chr7	116147219	C	T	C	T	rs76054845	UTR3	-	0	0.0588235	0.0289753	0.0220183	0.0234043	0.881686	Yes
PRKCA	chr17	64805553	C	T	C	T	rs9895241	UTR3	-	0.0294118	0.0111111	0.624028	0.0238971	0.0222458	0.882775	No
DRD2	chr11	113286125	T	TG	T	TG	.	intronic	-	0.00980392	0.0686275	0.064966	0.0228519	0.0244161	0.883878	Yes
NPY	chr7	24331417	T	A	T	A	rs79843953	UTR3	-	0.0196078	0.0392157	0.682812	0.0244565	0.0231788	0.8843	No
PRKCI	chr3	169939846	T	C	T	C	rs9879308	upstream	-	0	0.0490196	0.0594442	0.0257353	0.0245203	0.887882	No
NUCKS1	chr1	205683623	T	G	T	G	rs1935662	UTR3	-	0.0588235	0	0.0306242	0.0445545	0.0459016	0.898062	Yes
PTGS1	chr9	125140206	G	A	G	A	rs3842788	exonic	Syn	0.0196078	0.0888889	0.0476572	0.032967	0.0341151	0.902097	Yes
CUBN	chr10	17156151	A	G	G	A	rs1801222	exonic	NS	0.352941	0.166667	0.00381214	0.243119	0.240899	0.917177	No
APOH	chr17	64222164	C	T	C	T	rs1801692	exonic	NS	0.0294118	0.0888889	0.11792	0.0513761	0.0493562	0.918878	No
LRP1B	chr2	141093151	T	C	T	C	rs75710281	intronic	-	0.0294118	0.122222	0.0230337	0.0560748	0.0576087	0.922728	Yes
NTRK1	chr1	156849775	T	C	T	C	rs12076232	intronic	-	0	0.0777778	0.00437289	0.0608614	0.0591398	0.92489	No
PRKCA	chr17	64806171	C	T	C	T	rs28529822	UTR3	-	0.0294118	0.0666667	0.309478	0.0598527	0.0615551	0.925401	Yes
C3	chr19	6681991	G	A	G	A	rs7951	exonic	Syn	0.0294118	0.107843	0.0490814	0.0779817	0.0797872	0.934205	Yes
CAMK2D	chr4	114683273	C	T	C	T	rs144835830	upstream	-	0.0392157	0	0.124015	0.0220588	0.0225322	1	Yes
HTR3A	chr11	113857365	G	A	G	A	rs56232120	exonic	Syn	0.0784314	0.0111111	0.0379312	0.0307263	0.0309168	1	Yes
LIPG	chr18	47118434	C	T	C	T	.	UTR3	-	0.0490196	0.0111111	0.216921	0.0193727	0.0191898	1	No
DRD1	chr5	174868840	T	C	C	T	rs155417	exonic	Syn	0	0.0196078	0.497537	0.0092081	0.00869565	1	No
RELN	chr7	103234202	C	T	C	T	rs55689103	exonic	NS	0.00980392	0.0222222	0.600794	0.0150094	0.0140693	1	No
PLCD4	chr2	219501314	C	T	C	T	rs150976760	UTR3	-	0	0.0222222	0.218423	0.014733	0.0138298	1	No
PLCB3	chr11	64031241	C	T	C	T	rs35169799	exonic	NS	0.0294118	0.0777778	0.193854	0.0539033	0.054721	1	Yes
ADRB2	chr5	148207639	C	T	C	T	rs41478145	UTR3	-	0.00980392	0.0222222	0.600794	0.0120148	0.0128205	1	Yes
PSEN1	chr14	73603201	C	A	C	A	.	UTR5	-	0	0.0222222	0.218423	0.00736648	0.00642398	1	No
PLCG1	chr20	39801462	A	T	A	T	rs147844565	exonic	NS	0.0294118	0	0.249018	0.00736648	0.00641026	1	No
PRKCQ	chr10	6525521	C	T	C	T	rs34524148	exonic	NS	0	0.0294118	0.246305	0.00641026	0.00641026	1	No
PRKCG	chr19	54387419	C	T	C	T	rs307955	exonic	Syn	0	0.0196078	0.497537	0.0110092	0.0106157	1	No
PSEN2	chr1	227071475	C	T	C	T	rs140501902	exonic	NS	0.0196078	0	0.499346	0.00644567	0.00638298	1	No
CREB5	chr7	28862413	T	C	T	C	rs11489360	UTR3	-	0.0490196	0	0.0616737	0.0121704	0.0128806	1	Yes
PRKCQ	chr10	6520981	C	T	C	T	rs17301189	exonic	Syn	0.0196078	0	0.499346	0.0119266	0.0127119	1	Yes
PRKCG	chr19	54387497	C	T	C	T	rs17854523	exonic;splicing	Syn	0.0196078	0	0.499346	0.012844	0.0127389	1	No
PSEN1	chr14	73690027	A	G	A	G	rs186752250	UTR3	-	0.00980392	0.0444444	0.188001	0.0306554	0.0304054	1	No
PLCB4	chr20	9364799	A	G	A	G	rs2076234	intronic	-	0.0882353	0.205882	0.0284036	0.151654	0.150964	1	No
CREB5	chr7	28863147	A	C	A	C	rs140900656	UTR3	-	0	0.0222222	0.218423	0.00915751	0.00955414	1	Yes
IL33	chr9	6257814	A	G	A	G	-	UTR3	-	0	0.0333333	0.101164	0.00502008	0.00441501	1	No
LRP2	chr2	170063471	G	A	G	A	rs35114151	exonic	Syn	0.0980392	0.0333333	0.0895272	0.0614679	0.0608696	1	No
PLCH1	chr3	155200461	T	A	T	A	rs142805530	exonic	Syn	0.0196078	0	0.499346	0.00914077	0.00847458	1	No
			.
