# Supplementary material for: Genetic signature of human longevity in PKC and NF‐κB signaling
Source: Aging Cell. 2021 Jul 1;20(7):e13362. doi: 10.1111/acel.13362 (PMC8282271; doi:10.1111/acel.13362)
Supplement: Supplementary file 4 — Table S9 [file ACEL-20-e13362-s004.xlsx]

## Sheet: Sheet1
Gene	CHR	POS	REF	ALT	ID	Region	Exonic	MAF-con.	MAF-cen.	p-value	MAF-1000G
PRKCH	chr14	61997531	A	G	rs1092331	intronic	-	0.0627273	0.112222	0.000100375	0.262363
EGFR	chr7	55085724	G	A	rs6593197	intergenic	-	0.001	0.0111111	0.000146933	0.0123626
SLC41A1	chr1	205766159	CA	C	rs5780304	intronic	-	0.0527273	0.0955556	0.000248798	0.229853
RPS6KA1	chr1	26901007	G	A	rs41303623	UTR3	-	0.013	0	0.000286847	0.00549451
PDE3A	chr12	20521067	C	CG	.	upstream	-	0.001	0.0155556	0.00029123	-
NFATC2	chr20	50159659	C	T	.	intronic	-	0.004	0.0222222	0.000337694	-
PRKD3	chr2	37479959	A	C	rs2110964	UTR3	-	0.292	0.37	0.000353955	0.184524
CAMK2B	chr7	44366735	T	C	rs62459123	upstream	-	0.381818	0.306667	0.000478233	0.158883
PRKCD	chr3	53215875	A	C	rs11130350	intronic	-	0.231	0.302222	0.000481683	0.425366
PRKCH	chr14	61997393	T	C	rs1088679	intronic	-	0.0645455	0.108889	0.000484046	0.200549
PRKCH	chr14	61996018	C	G	rs17098729	intronic	-	0.0554545	0.0966667	0.000560614	0.121337
CAMKK2	chr12	121735102	C	A	rs143835365	intronic	-	0.062	0.105556	0.00060626	0.0224359
CAMK2B	chr7	44367292	C	T	rs35705461	upstream	-	0.379091	0.306667	0.000793472	0.173535
CLU	chr8	27467984	C	T	rs9331893	intronic	-	0.00818182	0.0277778	0.000812692	0.0444139
KRAS	chr12	25360224	A	C	rs61764370	UTR3	-	0.117	0.0722222	0.00100694	0.0434982
PRKCE	chr2	46412673	C	A	rs77753923	UTR3	-	0.02	0.00333333	0.001075	0.003663
MAPK9	chr5	179720380	T	G	rs1363513	upstream	-	0.024	0.00555556	0.00107932	0.0819597
IL1B	chr2	113591162	G	A	rs3917359	intronic	-	0.022	0.00444444	0.00109839	0.00320513
ADCY1	chr7	45717943	G	A	rs12690837	intronic	-	0.038	0.0722222	0.00110836	0.0499084
PRKCH	chr14	61997226	C	T	rs1088680	exonic	Syn	0.0781818	0.122222	0.00112229	0.302656
PRKCH	chr14	61787381	G	T	rs112818961	upstream	-	0.123636	0.0788889	0.00113662	0.0306777
PLCZ1	chr12	18847728	A	C	rs12826151	intronic	-	0.402	0.476667	0.0011828	0.392399
SHC2	chr19	462991	CTT	C	rs35630294	upstream	-	0.373636	0.304444	0.00127503	0.377747
EGFR	chr7	55211316	G	A	rs4947984	intronic	-	0.091	0.137778	0.00139921	0.047619
ADCY1	chr7	45756997	C	G	rs2280496	UTR3	-	0.235	0.175556	0.00148142	0.14652
PRKD3	chr2	37518045	G	C	rs10177176	exonic	Syn	0.514	0.441111	0.0015175	0.369048
MAPK13	chr6	36112154	AAGAT	A	rs10580214	UTR3	-	0.027	0.00777778	0.00153603	0.029304
HTR1A	chr5	63257352	G	A	rs138037185	exonic	Syn	0.016	0.00222222	0.00158448	0.000457875
PRKD3	chr2	37479862	C	T	rs2160395	UTR3	-	0.287	0.355556	0.00160351	0.179945
CREB1	chr2	208440072	C	G	rs56020464	exonic	Syn	0.045	0.0188889	0.00169852	0.003663
PRKD3	chr2	37478477	A	G	rs11124570	UTR3	-	0.059	0.0288889	0.00172307	0.187729
NFKBIA	chr14	35874523	T	A	rs2233407	upstream	-	0.023	0.05	0.0018305	0.10348
NFATC1	chr18	77288996	G	A	rs138851724	UTR3	-	0.076	0.0422222	0.00192645	0.00412088
PRKD3	chr2	37505656	C	T	rs13421912	intronic	-	0.042	0.0177778	0.00204856	0.167582
PKN2	chr1	89272911	A	G	.	intronic	-	0.013	0.00111111	0.00210516	-
RPS6KA1	chr1	26900920	A	T	rs12118436	UTR3	-	0.12	0.0777778	0.00217723	0.0663919
NFKBIA	chr14	35875417	TAGAG	T	.	upstream	-	0.001	0.0122222	0.0022174	-
PRKCH	chr14	61786976	C	T	rs12878845	upstream	-	0.360909	0.295556	0.00223725	0.490842
ADCY1	chr7	45757343	G	A	rs2280495	UTR3	-	0.237	0.18	0.00232759	0.14881
MAPK4	chr18	48085648	C	T	rs140402506	upstream	-	0.044	0.0188889	0.00244918	0.00915751
ADRA1A	chr8	26721296	A	T	rs528257	intronic	-	0.461	0.392222	0.00255644	0.35348
PRKD3	chr2	37508544	A	C	rs12471267	intronic	-	0.055	0.0266667	0.00255987	0.186355
SHC2	chr19	461431	C	T	rs12982379	upstream	-	0.380909	0.315556	0.00258013	0.320971
PRKD3	chr2	37480319	A	AT	rs151034144	UTR3	-	0.051	0.0244444	0.00268265	-
CAMKK2	chr12	121713129	ATACAAAAAT	A	.	intronic	-	0.035	0.0133333	0.00274608	-
PSEN1	chr14	73664853	G	T	rs165932	intronic	-	0.379	0.445556	0.00327909	0.36859
ADCY1	chr7	45762687	A	AAAT	rs35360380	UTR3	-	0.26	0.202222	0.00329728	-
SLC41A1	chr1	205764640	G	A	rs823156	intronic	-	0.183636	0.237778	0.00332086	0.312271
KRAS	chr12	25378869	T	G	rs61762369	intronic	-	0.112	0.0722222	0.00336009	0.0430403
PRKD3	chr2	37477794	C	A	rs8243	UTR3	-	0.28	0.343333	0.00336405	0.180403
PRKD3	chr2	37506939	A	G	rs3770761	exonic	Syn	0.039	0.0166667	0.00349888	0.167582
PRKD3	chr2	37506228	C	T	rs1160516	intronic	-	0.039	0.0166667	0.00349888	0.168498
PRKD3	chr2	37505824	A	G	rs78265128	intronic	-	0.043	0.0188889	0.0035091	0.16804
PRKCZ	chr1	2004947	T	C	rs2678942	intronic	-	0.474	0.406667	0.00355518	0.379121
CR1	chr1	207748793	A	G	rs650877	intronic	-	0.328	0.266667	0.00361881	0.341117
ADRA1A	chr8	26720828	A	C	rs115366457	intronic	-	0.014	0.0344444	0.00383501	0.0357143
NFKB1	chr4	103537774	G	A	rs4648143	UTR3	-	0.014	0.0344444	0.00383501	0.00503663
PLCG2	chr16	81964977	A	G	rs7187863	intronic	-	0.23	0.288889	0.00385148	0.155678
YWHAZ	chr8	101965087	C	T	rs10098502	UTR5	-	0.0481818	0.08	0.00390962	0.10348
PLCB1	chr20	8713842	G	A	rs993670	intronic	-	0.0345455	0.0144444	0.00425386	0.0119048
PDE4D	chr5	58297807	G	A	rs116644220	intronic	-	0.001	0.0111111	0.00432059	0.00549451
ADAM10	chr15	58938060	T	C	.	intronic	-	0.014	0.00222222	0.0048135	-
NTRK3	chr15	88801133	G	T	rs74027935	upstream	-	0.156	0.206667	0.00489731	0.171703
NFKB1	chr4	103537442	C	T	rs1609798	intronic	-	0.292	0.234444	0.00490872	0.291209
PDE1A	chr2	183094859	G	A	rs150489482	exonic	Syn	0.005	0.0188889	0.00496516	0.000457875
CHUK	chr10	101964536	C	A	rs17886182	intronic	-	0.035	0.0144444	0.00498262	0.0270147
HTR1D	chr1	23518524	T	C	rs605367	UTR3	-	0.344	0.406667	0.0050869	0.358974
NTRK2	chr9	87360102	G	A	rs41318035	intronic	-	0.026	0.00888889	0.0051444	-
CRTC3	chr15	91147799	C	T	rs181732067	intronic	-	0.002	0.0133333	0.00523723	0.0018315
SHC2	chr19	434718	G	A	rs61749991	exonic	Syn	0.0154545	0.0355556	0.00524169	0.0755495
PLCB1	chr20	8722059	G	A	rs41275586	intronic	-	0.00818182	0	0.00527791	0.003663
PDE5A	chr4	120474546	C	CT	.	intronic	-	0	0.00777778	0.0052853	-
PRKD3	chr2	37505527	C	G	rs2372991	intronic	-	0.098	0.14	0.00538113	0.0888278
PRKCH	chr14	61786854	A	G	rs11628695	upstream	-	0.123636	0.0844444	0.0054339	0.0695971
PDE4D	chr5	59190426	G	C	rs74850223	intronic	-	0.131	0.09	0.00546056	0.0654762
EGFR	chr7	55177232	G	A	rs17336184	intronic	-	0.003	0.0155556	0.00551559	0.0462454
NFKBIA	chr14	35871075	C	CAA	rs11569610	UTR3	-	0.003	0.0155556	0.00551559	-
MAPK8	chr10	49608790	C	T	rs17697978	intronic	-	0.093	0.0588889	0.00568675	0.0535714
PRKAR1B	chr7	588821	G	A	rs144780758	downstream	-	0.00842105	0.028	0.00574456	0.00137363
PRKCZ	chr1	2003992	GC	G	rs34106910	intronic	-	0.506	0.442222	0.00578192	0.385989
PDE1C	chr7	32111094	C	T	rs30600	intronic	-	0.067	0.102222	0.00612359	0.195513
NOS1AP	chr1	162039816	C	G	rs75619952	UTR5	-	0.0254545	0.00888889	0.00618972	-
APOE	chr19	45408836	T	G	rs405509	upstream	-	0.484	0.421111	0.00647692	0.492674
HTR2A	chr13	47471478	C	T	rs6311	upstream	-	0.515	0.452222	0.00668743	0.438645
ADAM17	chr2	9637331	A	G	rs56237316	exonic	Syn	0.027	0.01	0.00674622	0.00503663
SLC41A1	chr1	205766982	G	A	rs12043587	intronic	-	0.000909091	0.01	0.00690694	0.00503663
PRKAR1A	chr17	66511696	A	G	rs141432364	exonic	Syn	0.011	0.00111111	0.00699849	-
MAPT	chr17	43970669	G	T	.	upstream	-	0.006	0.02	0.00703976	-
MTOR	chr1	11272617	C	T	rs56410663	intronic	-	0.013	0.0311111	0.00708403	0.0128205
ADRA1A	chr8	26721281	A	G	rs573514	intronic	-	0.46	0.397778	0.00710636	0.35989
CH25H	chr10	90968081	C	T	rs72814708	upstream	-	0.00363636	0.0155556	0.00716283	0.00595238
PRKCH	chr14	61787320	A	AAAC	rs55918746	upstream	-	0.379091	0.321111	0.00735171	-
CAMK2B	chr7	44256712	G	A	rs148569268	downstream	-	0.0227273	0.0444444	0.00751572	0.00732601
PRKD3	chr2	37507344	T	C	rs2110962	intronic	-	0.271	0.327778	0.00773418	0.181777
ADCY1	chr7	45759893	T	C	rs1132637	UTR3	-	0.244	0.193333	0.00780812	0.146062
PRKD3	chr2	37510013	G	C	rs2058716	intronic	-	0.256	0.311111	0.00796358	0.191392
NFATC1	chr18	77159355	C	T	rs9953344	intronic	-	0.208	0.157143	0.00800417	0.0686813
YWHAZ	chr8	101964900	A	G	rs2290291	intronic	-	0.144545	0.104444	0.00827872	0.18544
DRD3	chr3	113920476	G	A	rs36089714	intergenic	-	0.008	0	0.00830345	0.00320513
PRKCQ	chr10	6527400	A	G	.	intronic	-	0.008	0	0.00830345	-
PRKD3	chr2	37516692	A	C	rs190575270	intronic	-	0.008	0	0.00830345	0.000915751
ADCY2	chr5	7828221	T	C	rs186669399	UTR3	-	0.013	0.00222222	0.00831992	0.000915751
PRKD3	chr2	37505561	A	G	rs12712530	intronic	-	0.262	0.317778	0.00833608	0.204212
PLCE1	chr10	95788398	A	G	rs184070452	intronic	-	0.001	0.01	0.00836651	0.000457875
HTR2A	chr13	47472604	T	G	rs74824798	upstream	-	0.001	0.01	0.00836651	0.0151099
HTR2A	chr13	47470292	C	G	rs36212789	UTR5	-	0.001	0.01	0.00836651	0.0178571
ADCY1	chr7	45753418	G	A	rs76737937	exonic	NS	0.01	0.0266667	0.00843232	0.00320513
CLU	chr8	27464081	C	T	rs9331906	intronic	-	0.00818182	0.0233333	0.00850226	0.0233516
PLCG2	chr16	81892048	A	C	rs5016604	intronic	-	0.428	0.488889	0.00855858	-
EGFR	chr7	55259763	A	G	rs6970262	intronic	-	0.443	0.503333	0.00874368	0.280678
PRKACG	chr9	71630663	T	C	rs4745517	intergenic	-	0.076	0.111111	0.00890095	0.126374
PLCH1	chr3	155285858	T	C	rs535686	intronic	-	0.028	0.0522222	0.00902327	0.0228938
CAMKK1	chr17	3797144	C	G	rs55738866	upstream	-	0.028	0.0522222	0.00902327	0.0119048
MAPK9	chr5	179709460	T	C	rs141061424	intronic	-	0.004	0.0166667	0.00912374	0.00228938
CREB1	chr2	208432110	AC	A	rs67662272	intronic	-	0.043	0.0211111	0.00920249	0.0119048
CR1	chr1	207749188	G	A	rs12757487	intronic	-	0.29	0.236667	0.00920653	0.21978
HTR1D	chr1	23523291	A	C	rs586589	upstream	-	0.198	0.247778	0.00935909	0.199176
NFAT5	chr16	69680627	C	A	rs117518366	intronic	-	0.002	0.0122222	0.00954364	0.00412088
PKN2	chr1	89287606	A	G	rs17130617	intronic	-	0.002	0.0122222	0.00954364	0.0251832
PKN2	chr1	89298262	T	C	rs78319053	intronic	-	0.002	0.0122222	0.00954364	0.0141941
PDE3A	chr12	20724674	A	G	rs112639651	intronic	-	0.032	0.0566667	0.00956779	0.0233516
PLCG2	chr16	81971657	T	C	rs4611451	intronic	-	0.356	0.3	0.00962969	0.365842
PDE10A	chr6	165743592	T	C	rs56337969	UTR3	-	0.07	0.0422222	0.00974105	0.003663
CREB1	chr2	208467530	G	A	rs189904488	UTR3	-	0.039	0.0188889	0.00979695	0.003663
PLCG1	chr20	39764702	T	C	rs35481364	upstream	-	0.189	0.144444	0.00983896	0.0718864
PRKCA	chr17	64296776	T	C	rs141625428	upstream	-	0.0145455	0.00333333	0.0101392	0.00595238
PDE3A	chr12	20724891	A	G	rs76490593	UTR5	-	0.033	0.0577778	0.0103624	0.0233516
PDE11A	chr2	178787654	C	A	rs149067730	intronic	-	0.021	0.00666667	0.010441	0.00228938
TNFRSF1B	chr1	12268890	C	T	.	UTR3	-	0.011	0.0277778	0.0105003	-
PDE1C	chr7	32340099	C	A	rs12531858	intergenic	-	0.208	0.257778	0.0105171	0.200549
PRKCH	chr14	61789192	G	A	rs79204130	intronic	-	0.108182	0.0744444	0.0105612	0.0283883
NUCKS1	chr1	205719532	G	A	rs823114	upstream	-	0.392727	0.45	0.0107249	0.419872
CAMKK2	chr12	121712301	C	T	rs28360477	exonic	NS	0.05	0.0788889	0.0109795	0.0251832
APP	chr21	27462063	G	A	rs45577733	intronic	-	0.0636364	0.0377778	0.0111003	0.0659341
PLCH1	chr3	155423752	C	A	rs143994953	upstream	-	0.083	0.0533333	0.0111125	0.0196886
ATF2	chr2	175961986	C	T	rs1153682	intronic	-	0.118	0.158889	0.011123	0.0769231
PDE10A	chr6	166077407	C	A	.	intergenic	-	0	0.00666667	0.0111973	-
CAMKK1	chr17	3784758	C	T	.	intronic	-	0	0.00666667	0.0111973	-
CAMK2A	chr5	149618480	G	T	.	intronic	-	0	0.00666667	0.0111973	-
PDE8B	chr5	76696211	A	G	rs115352641	intronic	-	0	0.00666667	0.0111973	0.0297619
PKN2	chr1	89236271	T	A	rs186236707	intronic	-	0	0.00666667	0.0111973	0.000915751
CAMK2G	chr10	75583787	G	A	rs201761206	intronic	-	0	0.00666667	0.0111973	-
PLCG1	chr20	39791249	G	A	rs41277000	intronic	-	0	0.00666667	0.0111973	0.00137363
PPP3CA	chr4	101984314	T	C	rs75710235	intronic	-	0	0.00666667	0.0111973	0.00503663
NFAT5	chr16	69735426	A	G	.	UTR3	-	0	0.00666667	0.0111973	-
NFATC2	chr20	50006397	A	G	.	UTR3	-	0	0.00666667	0.0111973	-
ADCY1	chr7	45754436	C	T	.	UTR3	-	0	0.00666667	0.0111973	-
ATF2	chr2	175938502	C	A	rs183304914	UTR3	-	0	0.00666667	0.0111973	0.00824176
MAPK9	chr5	179660995	C	T	rs35096073	UTR3	-	0	0.00666667	0.0111973	0.00137363
MAPT	chr17_ctg5_hap1	765284	G	C	.	UTR3	-	0	0.00333333	0.0111973	-
PRKCH	chr14	61787617	A	G	rs11621011	upstream	-	0.117273	0.0822222	0.0112591	0.0668498
CREB1	chr2	208463453	C	A	rs138437655	UTR3	-	0.04	0.02	0.0112853	0.0119048
PLCB2	chr15	40596140	G	T	rs112119427	intronic	-	0.006	0.0188889	0.0114123	-
HTR1D	chr1	23522967	A	T	rs636940	upstream	-	0.291	0.345556	0.0117705	0.336538
MAP2K2	chr19	4125094	C	T	rs79113785	upstream	-	0.004	0.01625	0.0118578	0.0782967
HTR1D	chr1	23518227	T	C	rs604030	downstream	-	0.349	0.405556	0.0119302	0.349817
PRKCH	chr14	61787602	A	G	rs10130167	upstream	-	0.119091	0.0844444	0.0120641	0.0700549
CREB5	chr7	28474345	A	G	rs7793437	intronic	-	0.391818	0.447778	0.0121937	0.261447
NUCKS1	chr1	205720483	G	A	rs823116	upstream	-	0.395455	0.451111	0.0123366	0.419872
PLCB1	chr20	8720976	A	C	rs117816042	intronic	-	0.00636364	0.0188889	0.0125735	0.00412088
PRKCD	chr3	53194466	G	A	.	upstream	-	0.031	0.0133333	0.0126038	-
PRKCI	chr3	169991224	C	T	rs28664891	intronic	-	0.0163636	0.0344444	0.012709	0.100733
SHC2	chr19	461667	T	C	rs12972242	upstream	-	0.33	0.277778	0.0128922	0.132784
PRKD3	chr2	37506019	A	C	rs76611750	intronic	-	0.038	0.0188889	0.0135819	0.165751
CREB1	chr2	208467273	G	A	rs13386109	UTR3	-	0.038	0.0188889	0.0135819	0.0114469
MAPK15	chr8	144803785	T	C	rs35986760	exonic	NS	0.016	0.00444444	0.0136425	0.0260989
PRKCZ	chr1	2034062	T	C	rs113733116	intronic	-	0.016	0.00444444	0.0136425	0.0151099
PTPN1	chr20	49198174	G	T	rs117352912	intronic	-	0.02	0.04	0.0137972	0.00503663
PRKAR1B	chr7	753495	C	T	rs7797121	intronic	-	0.104	0.141111	0.0139248	0.183608
HTR1D	chr1	23521340	G	A	rs676643	upstream	-	0.208	0.255556	0.0141843	0.199176
CREB1	chr2	208463660	A	G	rs76511710	UTR3	-	0.043	0.0222222	0.0142135	0.0114469
PRKAR1A	chr17	66507414	C	T	.	intronic	-	0.012	0.00222222	0.0142856	-
PLCG2	chr16	81969847	C	T	rs1143690	exonic	Syn	0.014	0.00333333	0.0143556	0.0338828
PICALM	chr11	85782667	A	G	rs636848	upstream	-	0.211	0.258889	0.0145739	0.225275
PRKD3	chr2	37545203	T	G	rs12616151	upstream	-	0.493	0.436667	0.014677	0.367674
NOS1AP	chr1	162313435	A	T	rs16860492	intronic	-	0.0409091	0.0211111	0.0147146	0.0196886
PPP3CC	chr8	22388897	C	G	rs17060900	intronic	-	0.061	0.0366667	0.0148826	0.0636447
PDE4D	chr5	58272070	T	C	rs62356653	intronic	-	0.018	0.0366667	0.015019	0.0196886
RAF1	chr3	12625747	G	A	rs1051208	UTR3	-	0.124	0.163333	0.0150857	0.174908
CR1	chr1	207757936	A	G	rs646817	intronic	-	0.339	0.286667	0.0152914	0.380952
RELA	chr11	65430730	C	A	rs74712780	upstream	-	0.013	0.0288889	0.015381	0.0100733
NFATC3	chr16	68191608	A	T	rs8060893	intronic	-	0.154	0.196667	0.0153855	0.114469
EGF	chr4	110933172	G	C	rs11569147	UTR3	-	0.011	0.0266667	0.0156159	0.000457875
ADRA1A	chr8	26720449	C	A	rs10503801	intronic	-	0.091	0.0611111	0.0156406	0.0352564
GNRH1	chr8	25276734	C	T	rs28665283	downstream	-	0.001	0.00888889	0.016082	0.00641026
PLCG2	chr16	81979943	A	C	rs140070662	intronic	-	0.001	0.00888889	0.016082	0.000915751
PLCG2	chr16	81939171	G	A	rs74032904	intronic	-	0.001	0.00888889	0.016082	0.00869963
PLCB2	chr15	40601063	T	G	rs146704669	upstream	-	0.02	0.00666667	0.0161811	-
CR1	chr1	207782931	A	G	rs6691117	exonic	NS	0.324	0.273333	0.0162019	0.389194
CREB5	chr7	28725536	G	A	rs757980	intronic	-	0.195455	0.24	0.0162572	0.160714
PLCH1	chr3	155303779	G	C	rs359558	intronic	-	0.028	0.05	0.0163067	0.00869963
YWHAZ	chr8	101966447	A	G	.	upstream	-	0.0209091	0.00777778	0.0163322	-
MAPK12	chr22	50701448	G	T	.	downstream	-	0.007	0	0.0163615	-
PDE4A	chr19	10568431	C	G	.	intronic	-	0.007	0	0.0163615	-
HTR3C	chr3	183774436	T	G	.	intronic	-	0.007	0	0.0163615	-
ADCY4	chr14	24787834	C	G	rs199633085	intronic	-	0.007	0	0.0163615	-
ADCY8	chr8	131916492	C	T	.	intronic	-	0.003	0.0133333	0.0166068	-
JUN	chr1	59251522	C	T	rs72678844	upstream	-	0.003	0.0133333	0.0166068	0.0018315
PRKD3	chr2	37506166	T	C	rs3902740	intronic	-	0.263	0.313333	0.0169449	0.176282
PKN2	chr1	89290201	C	T	rs17130621	intronic	-	0.002	0.0111111	0.0172271	0.0251832
PKN2	chr1	89237609	A	C	rs79541904	intronic	-	0.002	0.0111111	0.0172271	0.00778388
MTOR	chr1	11323778	A	G	.	upstream	-	0.002	0.0111111	0.0172271	-
ADCY1	chr7	45757145	G	A	.	UTR3	-	0.002	0.0111111	0.0172271	-
PKN2	chr1	89244686	A	G	rs6667374	intronic	-	0.022	0.0411111	0.0172927	0.109432
PRKD3	chr2	37494336	A	G	rs2300888	intronic	-	0.045	0.0244444	0.0175426	0.217491
HTR4	chr5	147929740	G	A	rs17706743	exonic	Syn	0.049	0.0277778	0.0175821	0.0251832
PRKCI	chr3	169985829	AT	A	.	intronic	-	0.0136364	0.0288889	0.0176982	-
HTR1D	chr1	23519477	C	T	rs623988	UTR3	-	0.351	0.404444	0.0177277	0.348443
PLCB1	chr20	8865608	C	T	rs41275602	downstream	-	0.00454545	0.0155556	0.0181091	0.00137363
PPP2R1A	chr19	52693424	T	G	.	exonic	Syn	0.00454545	0.0155556	0.0181091	-
PLCB4	chr20	9048211	G	A	rs8117899	upstream	-	0.065	0.04	0.018159	0.0641026
ADCY3	chr2	25053828	T	C	rs1056074	intronic	-	0.183	0.142222	0.0182239	0.203297
PDE7A	chr8	66635693	A	G	rs74800542	intronic	-	0.006	0.0177778	0.0182845	0.00595238
MAP3K5	chr6	136878521	G	T	.	UTR3	-	0.006	0.0177778	0.0182845	-
PDE5A	chr4	120425940	T	C	rs74878216	intronic	-	0.026	0.0111111	0.0183203	0.0357143
PRKCI	chr3	169977770	A	G	rs200880680	exonic	Syn	0	0.00555556	0.0183401	-
RELB	chr19	45541414	G	T	rs10856	UTR3	-	0.055	0.0322222	0.0185426	0.0421245
GRIK5	chr19	42566637	C	T	rs145384113	splicing	-	0.0118182	0.0266667	0.0185739	0.0114469
CALM3	chr19	47104779	A	C	rs184847124	intronic	-	0.037	0.0188889	0.0186955	0.0160256
PRKD3	chr2	37499289	T	C	rs11124574	intronic	-	0.505	0.451111	0.0191027	0.375916
PDE11A	chr2	178565775	A	G	rs62182973	intronic	-	0.097	0.0666667	0.0192497	0.0288462
EGFR	chr7	55084967	C	T	rs6965469	intergenic	-	0.042	0.0222222	0.0192924	0.0650183
NFKB1	chr4	103496667	C	T	rs230540	intronic	-	0.312	0.263333	0.0198068	0.308608
RPS6KA1	chr1	26855438	C	A	rs111897010	upstream	-	0	0.00588235	0.0203454	-
PRKCI	chr3	170009601	C	T	rs41273585	intronic	-	0.0172727	0.0344444	0.0203658	0.0869963
PPP3R2	chr9	104354350	T	A	rs3739723	UTR3	-	0.064	0.0933333	0.0204046	0.169872
HTR1E	chr6	87725583	C	T	rs6302	exonic	Syn	0.061	0.0377778	0.0206041	0.0343407
HTR4	chr5	147869996	T	C	rs17720465	intronic	-	0.253	0.301111	0.020694	0.261905
TNFRSF1B	chr1	12250888	T	C	rs5746014	intronic	-	0.079	0.0522222	0.0208638	0.0462454
PDE1B	chr12	54972992	T	C	rs3825195	UTR3	-	0.466364	0.414444	0.0210576	0.404762
PRKD3	chr2	37480249	A	G	rs1056021	UTR3	-	0.414	0.362222	0.0210669	0.324634
MAPK8	chr10	49609178	A	G	rs17698002	intronic	-	0.092	0.0633333	0.0210776	0.0535714
PLCZ1	chr12	18849435	G	T	rs1532006	intronic	-	0.218	0.175556	0.0211271	0.447802
PRKD3	chr2	37513763	G	T	rs10181140	intronic	-	0.099	0.133333	0.0212475	0.092033
PDE1A	chr2	183328011	C	T	rs6707322	intronic	-	0.021	0.04	0.0212659	0.0210623
CREB5	chr7	28450747	C	A	rs2286841	intronic	-	0.0363636	0.0188889	0.0213519	0.0924908
MAPK12	chr22	50700723	C	T	rs9617126	upstream	-	0.249	0.204444	0.0214846	0.167582
SHC2	chr19	462944	C	G	rs1600000	upstream	-	0.324545	0.276667	0.0215475	0.104853
PRKCQ	chr10	6469155	G	T	rs582052	UTR3	-	0.459	0.512222	0.0215556	0.496337
ADCY10	chr1	167817921	C	A	rs203796	intronic	-	0.151	0.114444	0.0216146	0.311813
PSEN1	chr14	73601390	G	A	rs1800840	upstream	-	0.208	0.253333	0.0216889	0.253663
PRKAR2A	chr3	48827835	A	C	rs145200736	intronic	-	0.015	0.00444444	0.0216993	0.000915751
PRKD3	chr2	37486527	A	G	rs2714470	intronic	-	0.261	0.308889	0.0218529	0.180403
PDE1C	chr7	32111291	G	C	.	intronic	-	0.005	0.0166667	0.0219085	-
NFKB1	chr4	103497567	C	T	rs4648024	intronic	-	0.005	0.0166667	0.0219085	0.0746337
NFKB1	chr4	103497875	A	T	rs909332	intronic	-	0.005	0.0166667	0.0219085	0.0714286
PLCG1	chr20	39803694	TGAG	T	.	UTR3	-	0.005	0.0166667	0.0219085	-
PDE1C	chr7	32111162	A	C	rs30601	intronic	-	0.066	0.0955556	0.0219669	0.205128
PLCH1	chr3	155394481	C	T	rs1879090	intronic	-	0.124	0.0911111	0.0220419	0.247253
SH2B1	chr16	28883327	T	C	rs28433345	intronic	-	0.438	0.385556	0.0222318	0.316392
PSEN1	chr14	73603700	G	C	rs1800844	intronic	-	0.239	0.195556	0.0226953	0.227564
SHC2	chr19	461397	C	G	rs12982183	upstream	-	0.310909	0.264444	0.0228242	0.13141
CREB3	chr9	35733402	A	G	rs11538707	exonic	NS	0.009	0.00111111	0.0228653	0.003663
ADCY10	chr1	167830497	A	G	.	intronic	-	0.009	0.00111111	0.0228653	-
PPP3CB	chr10	75234526	G	A	.	intronic	-	0.009	0.00111111	0.0228653	-
EGFR	chr7	55236510	G	C	.	intronic	-	0.009	0.00111111	0.0228653	-
PKN2	chr1	89149664	G	C	.	upstream	-	0.009	0.00111111	0.0228653	-
ADRA1D	chr20	4201913	C	T	rs7508786	UTR3	-	0.009	0.00111111	0.0228653	0.0169414
IL1R2	chr2	102614037	C	T	rs28688254	intronic	-	0.139	0.177778	0.0230446	0.224359
OPRK1	chr8	54166256	T	C	rs62505385	upstream	-	0.0836364	0.0566667	0.0230786	0.0654762
NFATC3	chr16	68118044	C	T	rs9922594	upstream	-	0.15	0.19	0.0231992	0.224817
FOS	chr14	75746869	G	A	rs4645855	intronic	-	0.051	0.0766667	0.0233756	0.0260989
NFATC1	chr18	77158354	C	T	rs11660685	intronic	-	0.195789	0.150769	0.02341	0.0586081
PDE1C	chr7	32111605	CCTAT	C	rs3840584	intronic	-	0.062	0.09	0.0234129	0.209249
PPP3CB	chr10	75257392	T	C	rs112252554	upstream	-	0.007	0.0188889	0.0234416	0.00732601
MAPK6	chr15	52358809	A	T	rs75737026	downstream	-	0.044	0.0244444	0.0234522	-
MAPK8	chr10	49612716	T	G	rs3730155	intronic	-	0.019	0.0366667	0.0234951	0.0998168
ADCY3	chr2	25095418	G	A	rs202214671	intronic	-	0.013	0.00333333	0.0235144	-
ADCY2	chr5	7829677	A	T	.	UTR3	-	0.013	0.00333333	0.0235144	-
PRKCZ	chr1	2100450	C	T	rs140859786	intronic	-	0.04	0.0211111	0.0235763	0.00595238
CREB1	chr2	208469394	AACC	A	rs147476972	UTR3	-	0.04	0.0211111	0.0235763	0.0105311
PDE7A	chr8	66626536	C	A	.	downstream	-	0	0.00555556	0.0237082	-
CAMKK2	chr12	121711961	G	A	.	exonic	Syn	0	0.00333333	0.0237082	-
NFATC1	chr18	77211780	C	T	.	exonic	NS	0	0.00555556	0.0237082	-
ADCY6	chr12	49167365	G	A	rs115965469	exonic	Syn	0	0.00333333	0.0237082	0.000457875
PRKD3	chr2	37513340	C	T	rs141998414	exonic	NS	0	0.00555556	0.0237082	0.000457875
PDE3B	chr11	14889208	G	A	rs143026894	exonic	NS	0	0.00555556	0.0237082	0.00320513
PKN1	chr19	14574899	C	T	rs55755418	exonic	Syn	0	0.00555556	0.0237082	-
DRD5	chr4	9782250	G	A	.	intergenic	-	0	0.00555556	0.0237082	-
PRKACG	chr9	71630489	T	C	.	intergenic	-	0	0.00555556	0.0237082	-
PRKCZ	chr1	2036414	G	T	.	intronic	-	0	0.00555556	0.0237082	-
MAPK8	chr10	49632819	G	T	.	intronic	-	0	0.00555556	0.0237082	-
PTPN1	chr20	49177694	G	A	.	intronic	-	0	0.00555556	0.0237082	-
PRKCD	chr3	53217686	C	A	.	intronic	-	0	0.00555556	0.0237082	-
GLP1R	chr6	39041282	G	A	.	intronic	-	0	0.00555556	0.0237082	-
CHUK	chr10	101969796	G	T	.	intronic	-	0	0.00555556	0.0237082	-
NFATC3	chr16	68120235	G	T	.	intronic	-	0	0.00555556	0.0237082	-
ADCY5	chr3	123135879	A	G	.	intronic	-	0	0.00555556	0.0237082	-
ARAF	chrX	47422198	G	T	.	intronic	-	0	0.00555556	0.0237082	-
RPS6KA1	chr1	26898922	C	T	rs112369521	intronic	-	0	0.00555556	0.0237082	0.0137363
PRKCQ	chr10	6559462	C	T	rs113803877	intronic	-	0	0.00555556	0.0237082	0.0274725
PLCB2	chr15	40594842	G	A	rs12324892	intronic	-	0	0.00555556	0.0237082	0.0416667
PLCB3	chr11	64026458	C	T	rs200920010	intronic	-	0	0.00555556	0.0237082	-
PLCB2	chr15	40591174	CAG	C	rs3217659	intronic	-	0	0.00555556	0.0237082	0.0677656
CR1	chr1	207795485	G	A	rs55665161	intronic	-	0	0.00555556	0.0237082	0.00549451
NFATC4	chr14	24846279	G	T	.	UTR3	-	0	0.00555556	0.0237082	-
NTRK2	chr9	87426879	C	T	rs200809487	UTR3	-	0	0.00555556	0.0237082	-
GRB2	chr17	73315275	CT	C	rs373071871	UTR3	-	0	0.00555556	0.0237082	0.122711
PDE11A	chr2	178528789	G	A	rs13025904	intronic	-	0.245	0.201111	0.0238821	0.140568
CALM3	chr19	47112740	C	T	rs710889	UTR3	-	0.417	0.365556	0.0239175	0.407509
SHC2	chr19	438915	C	T	rs117388952	intronic	-	0.0372727	0.02	0.02403	0.092033
ADCY2	chr5	7394707	T	C	rs1428401	intergenic	-	0.039	0.0623529	0.0240395	0.0260989
PRKD3	chr2	37479363	G	A	rs74446029	UTR3	-	0.032	0.0155556	0.0241766	0.0260989
EGFR	chr7	55249063	G	A	rs1050171	exonic	Syn	0.304	0.353333	0.0242931	0.418498
ADRA1A	chr8	26723049	T	C	rs1383914	upstream	-	0.517	0.464444	0.0243237	0.482601
NOS1AP	chr1	162313597	T	C	rs347278	intronic	-	0.0418182	0.0233333	0.0243282	0.0673077
CR1	chr1	207785099	G	C	.	exonic	NS	0.011	0.00222222	0.0243415	-
PDE4D	chr5	58572099	AT	A	.	intronic	-	0.011	0.00222222	0.0243415	-
EGF	chr4	110933537	T	C	.	UTR3	-	0.011	0.00222222	0.0243415	-
IL1R2	chr2	102606526	G	A	rs4141134	intergenic	-	0.513	0.461111	0.024403	0.227106
PLCG2	chr16	81973841	G	C	rs74651519	intronic	-	0.065	0.0411111	0.0245908	0.0242674
ADCY10	chr1	167815514	G	A	rs35398078	intronic	-	0.169	0.131111	0.0246224	0.0645604
IL1R2	chr2	102613581	A	C	rs1108338	intronic	-	0.24	0.285556	0.0246834	0.395147
PDE11A	chr2	178534110	G	T	rs2222711	intronic	-	0.305	0.257778	0.0247364	0.324176
CAMK2B	chr7	44260649	C	A	rs117169961	intronic	-	0.0154545	0.00444444	0.0250146	0.000915751
SHC2	chr19	422481	G	A	rs2287959	intronic	-	0.0190909	0.0355556	0.0251172	0.0865385
ADAM10	chr15	59043628	A	G	rs16953389	upstream	-	0.004	0.0144444	0.0251618	0.0119048
PPP2R1A	chr19	52719436	C	T	rs73935039	intronic	-	0.0272727	0.0122222	0.0252	0.0425824
PRKCI	chr3	169991161	T	C	rs45498193	intronic	-	0.0163636	0.0322222	0.0252471	0.0824176
IKBKB	chr8	42188550	A	G	rs1057741	UTR3	-	0.043	0.0666667	0.0254635	0.0508242
PDE11A	chr2	178740393	C	T	rs11899873	intronic	-	0.157	0.196667	0.0254927	0.162088
PRKAR2B	chr7	106684247	A	C	rs722236	upstream	-	0.446	0.394444	0.0255184	0.342033
CR1	chr1	207758232	A	G	rs1752688	intronic	-	0.335	0.286667	0.0256359	0.380952
PKN2	chr1	89244693	G	A	rs6678471	intronic	-	0.023	0.0411111	0.0257347	0.111264
PLCB1	chr20	8112497	T	C	rs6086348	upstream	-	0.319091	0.366667	0.0259223	0.283883
CREB5	chr7	28474561	GTGT	G	rs71555742	intronic	-	0.406364	0.456667	0.0260649	0.261447
HTR1D	chr1	23519157	ACC	A	rs3059706	UTR3	-	0.32	0.368889	0.0260677	0.335623
CREB5	chr7	28474745	A	G	rs3757677	intronic	-	0.355455	0.404444	0.0260746	0.261447
PRKAR1A	chr17	66509094	C	T	.	intronic	-	0.022	0.00888889	0.0261414	-
IL1R1	chr2	102794603	A	G	rs3732131	UTR3	-	0.039	0.0622222	0.0263806	0.179487
MAPK4	chr18	48085398	A	T	.	intergenic	-	0.025	0.0111111	0.026419	-
SHC2	chr19	436440	G	A	rs370978061	intronic	-	0.0127273	0.00333333	0.0264557	-
PPP3CC	chr8	22297849	C	A	rs17060857	upstream	-	0.073	0.0477778	0.0269433	0.0659341
PRKD3	chr2	37508433	A	G	rs11893943	intronic	-	0.496	0.444444	0.0271505	0.371337
IL1R2	chr2	102642558	G	GT	rs71378180	intronic	-	0.111	0.145556	0.0273186	-
SLC41A1	chr1	205764433	A	C	rs56052552	intronic	-	0.02	0.0366667	0.0274729	0.0238095
SHC2	chr19	461185	GA	G	rs200784399	upstream	-	0.176364	0.14	0.0274784	0.077381
GLP1R	chr6	39015118	A	G	rs9296274	upstream	-	0.117	0.0855556	0.0275894	0.269689
CAMK2B	chr7	44281475	T	A	rs2075073	intronic	-	0.52	0.47	0.0276494	0.29533
NTRK1	chr1	156784186	C	A	rs34887185	upstream	-	0.0109091	0.00222222	0.0279064	0.014652
PLCB3	chr11	64026219	C	T	rs2244621	intronic	-	0.232	0.19	0.0283312	0.292125
PPP2R1A	chr19	52729030	C	T	rs10413435	exonic	Syn	0.0536364	0.0788889	0.0283355	0.0856227
IL6R	chr1	154401796	C	T	rs2229237	exonic	Syn	0.003	0.0122222	0.0283499	0.021978
PRKAR1A	chr17	66509399	C	T	.	intronic	-	0.003	0.0122222	0.0283499	-
PDE4B	chr1	66713050	G	A	rs11804879	intronic	-	0.003	0.0122222	0.0283499	0.0668498
IL6R	chr1	154439884	CTT	C	rs143915141	UTR3	-	0.003	0.0122222	0.0283499	0.0489927
IL6R	chr1	154440604	T	C	rs41308415	UTR3	-	0.003	0.0122222	0.0283499	0.0471612
IL6R	chr1	154439338	A	G	rs41310931	UTR3	-	0.003	0.0122222	0.0283499	0.0380037
IL6R	chr1	154440062	G	A	rs73016210	UTR3	-	0.003	0.0122222	0.0283499	0.0631868
PDE4D	chr5	59481503	C	T	rs143510155	UTR5	-	0.01	0.0233333	0.0283548	0.00778388
PRKD3	chr2	37495051	GCA	G	rs34936390	intronic	-	0.042	0.0233333	0.0285134	0.167582
NUCKS1	chr1	205683591	TAC	T	rs148123511	UTR3	-	0.0309091	0.0511111	0.0287357	0.0375458
PLCG1	chr20	39798032	C	T	rs33928471	intronic	-	0.006	0.0166667	0.0289225	0.0114469
BDNF	chr11	27677397	G	A	rs139209361	UTR3	-	0.008	0.02	0.0290828	0.00137363
PPP2R1A	chr19	52719011	C	G	rs874421	intronic	-	0.0545455	0.0788889	0.0295127	0.0595238
PRKCD	chr3	53220000	A	G	rs33911937	exonic	NS	0.03	0.0144444	0.0295269	-
PRKD3	chr2	37483633	A	T	rs79584724	intronic	-	0.03	0.0144444	0.0295269	0.025641
CR1	chr1	207790088	C	G	rs3811381	exonic	NS	0.313	0.266667	0.029604	0.196429
CAMK2A	chr5	149671063	T	C	rs10068584	intergenic	-	0.081	0.0555556	0.029711	0.0760073
SHC2	chr19	438911	C	T	rs117033020	intronic	-	0.0981818	0.07	0.0297545	0.130952
MAP3K5	chr6	136882518	T	C	rs117702072	intronic	-	0.057	0.0833333	0.0297864	0.0224359
EGFR	chr7	55175603	T	A	rs62459761	intronic	-	0.255	0.212222	0.0301287	0.0979853
PDE4B	chr1	66723726	T	A	rs1321174	intronic	-	0.069	0.0455556	0.0305103	0.266941
PDE8A	chr15	85610056	C	T	.	intronic	-	0.001	0.00777778	0.0306397	-
PPP3CB	chr10	75214134	CA	C	rs141931951	intronic	-	0.001	0.00777778	0.0306397	-
PDE3B	chr11	14852232	A	T	rs145753693	intronic	-	0.001	0.00777778	0.0306397	0.0297619
PKN2	chr1	89294547	TTATTA	T	rs148201288	intronic	-	0.001	0.00777778	0.0306397	0.0434982
PKN2	chr1	89244698	G	T	rs150992185	intronic	-	0.001	0.00777778	0.0306397	0.0105311
PLCG2	chr16	81954727	C	T	rs192119847	intronic	-	0.001	0.00777778	0.0306397	0.00137363
PLCG2	chr16	81953466	G	C	rs192368934	intronic	-	0.001	0.00777778	0.0306397	0.000915751
PPP3CC	chr8	22379651	C	T	rs57711706	intronic	-	0.001	0.00777778	0.0306397	-
EGFR	chr7	55227825	A	G	rs75911944	intronic	-	0.001	0.00777778	0.0306397	0.00320513
PPP3CA	chr4	101982471	C	T	rs80322253	intronic	-	0.001	0.00777778	0.0306397	0.00503663
EGFR	chr7	55238380	A	G	rs17336995	UTR3	-	0.001	0.00777778	0.0306397	0.0141941
BDNF	chr11	27678414	G	A	rs79642557	UTR3	-	0.001	0.00777778	0.0306397	0.0196886
PLCB4	chr20	9374520	T	C	rs6118591	intronic	-	0.254	0.298889	0.0307486	0.343864
CAMKK1	chr17	3768384	G	A	.	intronic	-	0.002	0.01	0.0307544	-
HTR2B	chr2	231990200	C	T	.	intronic	-	0.002	0.01	0.0307544	-
ADCY5	chr3	123039584	C	T	rs112050992	intronic	-	0.002	0.01	0.0307544	0.0128205
PDE4B	chr1	66723641	T	C	rs1321175	intronic	-	0.002	0.01	0.0307544	0.0961538
PDE4B	chr1	66723453	C	T	rs1321176	intronic	-	0.002	0.01	0.0307544	0.095696
DRD3	chr3	113918443	T	C	rs112116223	upstream	-	0.033	0.0533333	0.030775	0.0357143
TNFRSF1B	chr1	12268637	C	T	rs5746073	UTR3	-	0.083	0.0566667	0.0309466	0.0247253
SOCS3	chr17	76354380	T	G	rs2280148	UTR3	-	0.064	0.0411111	0.0311364	0.0700549
KRAS	chr12	25378456	T	C	rs76433096	intronic	-	0.151	0.116667	0.03124	0.119963
MAPK7	chr17	19280115	A	C	.	upstream	-	0.058	0.0366667	0.0314839	-
HTR1B	chr6	78172750	A	C	rs130060	exonic	NS	0.013	0.0277778	0.0315658	0.00595238
CHUK	chr10	101960389	T	C	rs41302715	intronic	-	0.013	0.0277778	0.0315658	0.00641026
PLCD4	chr2	219494219	C	A	rs370433233	intronic	-	0.00636364	0.0166667	0.0317353	-
CAMKK2	chr12	121681800	G	A	rs200977605	UTR3	-	0.038	0.0211111	0.0317849	-
PLCZ1	chr12	18835880	C	T	rs1487068	downstream	-	0.389	0.437778	0.031881	0.373168
PRKCE	chr2	45877556	C	T	rs608139	upstream	-	0.132	0.1	0.0319231	0.162546
PDE4C	chr19	18332957	G	T	.	exonic	NS	0.006	0	0.0323022	-
ARAF	chrX	47419127	T	C	.	intergenic	-	0.006	0	0.0323022	-
CAMK2A	chr5	149629920	A	G	.	intronic	-	0.006	0	0.0323022	-
ADCY1	chr7	45697287	A	G	.	intronic	-	0.006	0	0.0323022	-
PDE7A	chr8	66701906	C	T	.	intronic	-	0.006	0	0.0323022	-
ADCY6	chr12	49178583	A	G	rs186578313	intronic	-	0.006	0	0.0323022	0.000915751
PDE4D	chr5	58653053	T	C	rs186749430	intronic	-	0.006	0	0.0323022	0.003663
ADCY10	chr1	167791214	T	C	rs199859953	intronic	-	0.006	0	0.0323022	0
PDE4D	chr5	58481221	C	G	rs74523644	intronic	-	0.006	0	0.0323022	0.00137363
PDE4D	chr5	58296170	C	T	rs7710479	intronic	-	0.006	0	0.0323022	0.0169414
HTR7	chr10	92618782	G	C	.	upstream	-	0.006	0	0.0323022	-
HTR7	chr10	92619031	C	G	.	upstream	-	0.006	0	0.0323022	-
HTR3E	chr3	183814522	A	G	.	upstream	-	0.006	0	0.0323022	-
RPS6KA1	chr1	26855248	T	A	rs138496263	upstream	-	0.006	0	0.0323022	0.00274725
NFATC4	chr14	24847999	C	A	.	UTR3	-	0.006	0	0.0323022	-
MAPK12	chr22	50693705	G	A	rs45606035	exonic	Syn	0.013	0.00266667	0.0323271	0.0018315
NFKB1	chr4	103458877	G	A	rs230525	intronic	-	0.329	0.283333	0.0323418	0.342949
PRKCD	chr3	53220129	G	T	rs45513792	intronic	-	0.016	0.0311111	0.0323754	0.0668498
PSEN1	chr14	73688861	A	C	rs362389	UTR3	-	0.054	0.0788889	0.0328449	0.0975275
HTR3B	chr11	113803028	A	C	rs1176744	exonic	NS	0.361818	0.315556	0.0328647	0.342491
PRKCH	chr14	61995673	C	T	rs2463117	intronic	-	0.0763636	0.104444	0.0328759	0.385531
PDE4B	chr1	66833267	G	C	rs61796506	intronic	-	0.06	0.0855556	0.0331701	0.0343407
CAMKK2	chr12	121701681	G	A	rs2230776	exonic	Syn	0.081	0.11	0.0340944	0.129121
FOS	chr14	75745894	G	A	rs4645853	intronic	-	0.055	0.08	0.0340975	0.0260989
PRKD1	chr14	30105423	T	C	.	intronic	-	0.014	0.00444444	0.0341848	-
CR1	chr1	207739152	G	C	rs112610279	intronic	-	0.014	0.00444444	0.0341848	0.0228938
APP	chr21	27355017	T	C	rs2070657	intronic	-	0.180909	0.145556	0.0342759	0.288004
PDE1C	chr7	32339594	G	A	rs215610	intergenic	-	0.214	0.255556	0.0342777	0.220238
NTRK3	chr15	88800683	T	G	rs76198140	upstream	-	0.17	0.208889	0.0343465	0.112637
SLC41A1	chr1	205759195	G	A	rs1772159	UTR3	-	0.373636	0.327778	0.0343656	0.186813
PPP3CC	chr8	22333342	A	T	rs12544288	intronic	-	0.066	0.0433333	0.0345213	0.0764652
PRKD3	chr2	37509481	G	A	rs3821144	intronic	-	0.035	0.0188889	0.0346301	0.16804
CREB1	chr2	208393998	A	G	rs2551638	upstream	-	0.035	0.0188889	0.0346301	0.077381
CREB1	chr2	208470250	T	TA	.	UTR3	-	0.04	0.0222222	0.0347557	-
PRKACA	chr19	14226975	C	T	rs149168461	intronic	-	0.005	0.0155556	0.034861	0.003663
PKN2	chr1	89246517	GA	G	rs3835585	intronic	-	0.005	0.0155556	0.034861	0.0434982
NFKB1	chr4	103496998	G	A	rs909331	intronic	-	0.005	0.0155556	0.034861	0.0714286
ATF2	chr2	176035073	A	G	rs201100650	upstream	-	0.005	0.0155556	0.034861	-
NTRK2	chr9	87636058	G	A	rs114230675	intronic	-	0.079	0.0544444	0.0350647	0.0288462
PLCD4	chr2	219492924	T	C	rs612874	exonic	Syn	0.381818	0.428889	0.0350674	0.476648
PRKCI	chr3	169977589	T	C	rs111794766	intronic	-	0.0163636	0.0311111	0.0351169	0.0824176
CAMK2D	chr4	114378082	A	T	rs10009243	intronic	-	0.009	0.0211111	0.0351427	0.0224359
PRKACA	chr19	14225580	T	G	rs116889014	intronic	-	0.009	0.0211111	0.0351427	0.0132784
YWHAZ	chr8	101963275	T	TC	.	intronic	-	0.00545455	0	0.0357386	-
OPRK1	chr8	54138902	G	A	rs72651163	UTR3	-	0.00545455	0	0.0357386	-
NTRK1	chr1	156785779	G	A	rs1800600	intronic	-	0.311818	0.356667	0.0357918	0.315018
NFAT5	chr16	69734563	C	T	rs11641233	UTR3	-	0.174	0.212222	0.0358956	0.317766
PRKCD	chr3	53215799	G	A	rs7630325	intronic	-	0.091	0.121111	0.0359936	0.164835
IL1R2	chr2	102613934	G	A	rs28564761	intronic	-	0.138	0.173333	0.0360397	0.224359
CAMKK2	chr12	121735597	T	G	rs2686367	UTR5	-	0.102	0.0744444	0.0360838	0.239469
NFATC3	chr16	68262958	G	A	rs11043	UTR3	-	0.15	0.186667	0.0363152	0.167582
PLCB3	chr11	64026144	G	A	rs2244625	exonic	Syn	0.394	0.346667	0.0364223	0.431777
PDE10A	chr6	165989849	T	C	rs73022128	intronic	-	0.12	0.09	0.0364423	0.107601
APOE	chr19	45410002	G	A	rs769449	intronic	-	0.074	0.05	0.0366423	0.0819597
FOS	chr14	75745036	C	G	rs4645849	upstream	-	0.046	0.0688889	0.0368612	0.0164835
NUCKS1	chr1	205696671	G	A	rs1772147	intronic	-	0.0736364	0.1	0.0369231	0.150641
CR1	chr1	207753621	A	G	rs2274567	exonic	NS	0.284	0.241111	0.036996	0.222985
PRKCB	chr16	24124149	AAAAACAAACC	A	rs68132728	intronic	-	0.462727	0.415556	0.0373446	0.302198
PDE1B	chr12	54972992	T	C	rs3825195	UTR3	-	0.467	0.418889	0.0374767	0.404762
PLCG2	chr16	81942028	C	G	rs72824905	exonic	NS	0.012	0.00333333	0.0381482	0.00457875
NFATC3	chr16	68160594	G	C	.	intronic	-	0.012	0.00333333	0.0381482	-
MTOR	chr1	11273213	A	G	rs17374795	intronic	-	0.012	0.00333333	0.0381482	0.0114469
PLCZ1	chr12	18876058	C	T	rs191306097	intronic	-	0.012	0.00333333	0.0381482	0.00457875
PICALM	chr11	85692374	C	A	.	intronic	-	0.021	0.00888889	0.0383426	-
CRK	chr17	1361692	C	T	.	upstream	-	0.021	0.00888889	0.0383426	-
PRKD3	chr2	37546104	T	C	.	upstream	-	0.021	0.00888889	0.0383426	-
PDE4B	chr1	66457786	A	T	rs12040309	intronic	-	0.036	0.02	0.0384132	0.198718
MAPT	chr17_ctg5_hap1	766199	A	T	.	UTR3	-	0.036	0.02	0.0384132	-
IL1R2	chr2	102613652	C	T	rs28595151	intronic	-	0.122	0.155556	0.0387417	0.114011
PPP3CA	chr4	102268940	T	C	rs2850328	upstream	-	0.292	0.248889	0.038769	0.477106
CLSTN1	chr1	9815543	C	G	rs4512653	intronic	-	0.0654545	0.0433333	0.0388392	0.275641
HTR1D	chr1	23521835	G	A	rs674386	upstream	-	0.376	0.423333	0.0389222	0.336538
RELA	chr11	65422486	C	G	rs200549745	intronic	-	0.021	0.0377778	0.0389423	0
MAPK10	chr4	86950594	G	A	rs72660195	intronic	-	0.053	0.0766667	0.0391461	0.025641
SNCA	chr4	90761357	T	A	rs17016274	upstream	-	0.053	0.0766667	0.0391461	0.188645
MAPK15	chr8	144800137	TC	T	rs144696520	intronic	-	0.018	0.0333333	0.039857	0.0462454
ADCY4	chr14	24791798	G	A	rs45442399	intronic	-	0.069	0.0466667	0.0399032	0.0865385
PDE1C	chr7	32110917	G	C	rs60411879	UTR5	-	0.08	0.107778	0.0399296	0.122253
ADCY10	chr1	167802068	A	G	rs3738234	intronic	-	0.349	0.304444	0.0399456	0.243132
HTR3D	chr3	183752048	T	C	rs73181598	intronic	-	0.105	0.136667	0.0401638	0.0260989
ADRA1B	chr5	159344083	C	T	rs2229181	exonic	Syn	0.015	0.0288889	0.0404449	0.0215201
MAPK4	chr18	48232027	C	T	rs144362499	intronic	-	0.015	0.0288889	0.0404449	0.00549451
CLU	chr8	27457350	G	T	rs368146141	exonic	Syn	0	0.00444444	0.0408559	-
NTRK1	chr1	156829176	T	C	.	intronic	-	0	0.00444444	0.0408559	-
CLSTN1	chr1	9811309	C	T	.	intronic	-	0	0.00444444	0.0408559	-
PRKCH	chr14	61916031	C	A	.	intronic	-	0	0.00444444	0.0408559	-
PRKCB	chr16	24230888	G	A	rs78946887	UTR3	-	0	0.00444444	0.0408559	0.00686813
CALM3	chr19	47103474	A	C	rs7258779	intronic	-	0.081	0.108889	0.040856	0.0631868
EGF	chr4	110890153	G	A	rs140682556	exonic	Syn	0.008	0.00111111	0.0409564	0.00320513
ADCY5	chr3	123138574	C	T	.	intronic	-	0.008	0.00111111	0.0409564	-
CHUK	chr10	101982500	T	C	rs140925045	intronic	-	0.008	0.00111111	0.0409564	0.00137363
PRKD3	chr2	37506646	GAACAAAA	G	rs149467410	intronic	-	0.008	0.00111111	0.0409564	0.161172
PLCD3	chr17	43190638	G	A	rs200960140	intronic	-	0.008	0.00111111	0.0409564	-
PRKD3	chr2	37496491	C	T	rs11124573	intronic	-	0.042	0.0244444	0.0410212	0.167125
ADAM10	chr15	58891906	T	C	rs144826830	exonic	Syn	0.004	0.0133333	0.0410465	-
ADAM10	chr15	58913936	A	C	rs112258149	intronic	-	0.004	0.0133333	0.0410465	0.0119048
ADAM10	chr15	58925589	G	GT	rs199936329	intronic	-	0.004	0.0133333	0.0410465	-
NFATC2	chr20	50092366	G	A	rs74644406	intronic	-	0.004	0.0133333	0.0410465	0.0389194
EGF	chr4	110833269	A	G	.	upstream	-	0.004	0.0133333	0.0410465	-
MAPK6	chr15	52309625	C	T	rs2001741	upstream	-	0.004	0.0133333	0.0410465	0.0755495
PDE10A	chr6	165749665	A	G	rs148845227	exonic	Syn	0.01	0.00222222	0.041106	0.000457875
MTOR	chr1	11293642	A	G	rs17229172	intronic	-	0.01	0.00222222	0.041106	0.00595238
NFKB1	chr4	103450880	G	A	rs183133939	intronic	-	0.01	0.00222222	0.041106	0.000915751
PDE8B	chr5	76717876	T	G	rs184269292	intronic	-	0.01	0.00222222	0.041106	0.00503663
RPS6KA1	chr1	26883450	G	C	rs61789126	intronic	-	0.01	0.00222222	0.041106	0.00412088
PLCB2	chr15	40584923	C	T	rs75295219	intronic	-	0.01	0.00222222	0.041106	0.00778388
PLCE1	chr10	95752972	T	C	.	upstream	-	0.01	0.00222222	0.041106	-
PRKCQ	chr10	6624156	A	G	rs73619607	upstream	-	0.01	0.00222222	0.041106	0.00824176
HTR1D	chr1	23519353	T	C	.	UTR3	-	0.01	0.00222222	0.041106	-
ATF4	chr22	39917515	A	C	rs4894	exonic	NS	0.362	0.316667	0.0416987	0.253205
PRKCI	chr3	169952845	G	A	rs76053883	intronic	-	0.05	0.0311111	0.0420164	0.0549451
CLSTN1	chr1	9883960	A	G	rs145817822	UTR5	-	0.0554545	0.0355556	0.0421198	0.215659
RELA	chr11	65432187	A	T	rs10896028	upstream	-	0.36	0.405556	0.0421241	0.297161
APP	chr21	27254218	C	T	rs7278223	intronic	-	0.0590909	0.0833333	0.042441	0.129121
IL1R1	chr2	102768919	C	T	rs36214784	intronic	-	0.022	0.0388889	0.0424717	0.0151099
ADCY7	chr16	50335150	TG	T	rs35262781	intronic	-	0.365	0.411111	0.0425144	0.291209
TNFRSF1A	chr12	6452501	G	A	rs4149618	upstream	-	0.053	0.0333333	0.0426171	0.180861
PRKAR1A	chr17	66528778	C	G	rs6958	UTR3	-	0.265	0.224444	0.0426289	0.377289
ADCY1	chr7	45725485	G	T	rs2293104	intronic	-	0.199	0.162222	0.0426453	0.136447
HTR3B	chr11	113802600	C	T	rs45597437	intronic	-	0.0354545	0.02	0.0427038	0.047619
ADCY1	chr7	45743128	T	G	rs2247685	intronic	-	0.441	0.487778	0.0427192	0.429487
PRKCD	chr3	53215141	C	A	rs2242305	intronic	-	0.091	0.12	0.042754	0.178571
CR1	chr1	207762358	G	A	rs3738468	intronic	-	0.309	0.266667	0.0427843	0.211996
DRD2	chr11	113346856	C	CCTTT	rs113574661	upstream	-	0.452	0.498889	0.0429789	-
PRKD3	chr2	37487723	G	A	rs10176949	intronic	-	0.518	0.471111	0.0432494	0.368132
SLC41A1	chr1	205767885	G	A	rs708727	exonic	Syn	0.373636	0.33	0.043409	0.193681
LIPG	chr18	47093864	C	T	rs2000813	exonic	NS	0.253636	0.294444	0.0434156	0.24359
ADCY2	chr5	7707145	G	A	rs10475386	intronic	-	0.153	0.188889	0.0434481	0.184524
SHC2	chr19	462388	C	G	rs73916989	upstream	-	0.02	0.00888889	0.0434993	0.0673077
PLCG2	chr16	81942175	A	G	rs75472618	exonic	NS	0.008	0.0188889	0.0437954	0.00641026
PDE4A	chr19	10559698	CCCAG	C	.	intronic	-	0.008	0.0188889	0.0437954	-
PDE7B	chr6	136472292	C	T	rs201681004	intronic	-	0.008	0.0188889	0.0437954	0.000457875
MAPK12	chr22	50690522	C	G	rs141136478	UTR3	-	0.017	0.00571429	0.0441873	0.00732601
PLCB1	chr20	8755222	G	A	rs45464693	exonic	Syn	0.0127273	0.0255556	0.044232	0.00595238
CREB1	chr2	208467028	T	A	rs377737239	UTR3	-	0.013	0.0266667	0.044616	-
NOS1AP	chr1	162339261	G	GA	rs61332953	UTR3	-	0.349091	0.306667	0.0449088	-
EGF	chr4	110925459	G	A	rs3822286	intronic	-	0.006	0.0155556	0.0451159	0.168956
CAMK2A	chr5	149670267	G	T	rs3806950	upstream	-	0.006	0.0155556	0.0451159	0.0334249
IL18	chr11	112036483	G	T	rs181720	upstream	-	0.066	0.0444444	0.0451788	0.0173993
PRKCE	chr2	46372472	C	G	rs12990701	intronic	-	0.191	0.155556	0.0455843	0.135531
CRK	chr17	1325414	A	T	rs75121449	UTR3	-	0.022	0.01	0.0457208	0.00824176
NFATC3	chr16	68118311	G	A	rs3785109	upstream	-	0.145	0.178889	0.0457242	0.116758
PRKCQ	chr10	6473041	C	A	rs34157770	intronic	-	0.123	0.155556	0.0458246	0.13141
CLSTN1	chr1	9885290	C	T	rs12078414	upstream	-	0.0690909	0.0477778	0.0463759	0.204212
PRKAR1A	chr17	66510053	G	C	.	intronic	-	0.019	0.00777778	0.0464582	-
PRKCH	chr14	61788359	TG	T	.	upstream	-	0.01	0.00222222	0.0465529	-
PLCB1	chr20	8111737	GA	G	.	upstream	-	0.01	0.00222222	0.0465529	-
PDE11A	chr2	178528703	C	T	rs13025391	intronic	-	0.241	0.202222	0.0467511	0.140568
CAMK2B	chr7	44258803	C	T	.	UTR3	-	0.00727273	0.00111111	0.0471518	-
RPS6KA1	chr1	26900708	G	A	rs2229714	UTR3	-	0.133	0.103333	0.0471632	0.0911172
PRKCE	chr2	46237446	C	A	rs1987070	intronic	-	0.223	0.262222	0.0472115	0.217949
PRKD3	chr2	37517727	T	C	rs4629138	intronic	-	0.044	0.0266667	0.0476442	0.194139
EGFR	chr7	55267844	C	T	rs17337444	intronic	-	0.003	0.0111111	0.0477712	0.00686813
PRKACB	chr1	84628721	TA	T	rs201476575	intronic	-	0.003	0.0111111	0.0477712	0.00549451
PKN2	chr1	89298169	T	C	rs3767390	intronic	-	0.003	0.0111111	0.0477712	0.0251832
PTPN11	chr12	112947567	A	G	.	UTR3	-	0.003	0.0111111	0.0477712	-
PLCB4	chr20	9349677	C	T	rs73068422	intronic	-	0.02	0.0355556	0.0478597	0.0311355
CAMK2A	chr5	149669756	G	A	rs873592	upstream	-	0.081	0.0577778	0.0481289	0.0760073
PPP3CC	chr8	22378314	A	G	rs2461477	intronic	-	0.514	0.467778	0.0481409	0.499542
PRKAR1B	chr7	589354	C	T	rs77752769	UTR3	-	0.083	0.112	0.0482484	0.106227
ADAM17	chr2	9663514	T	A	rs149287449	intronic	-	0.011	0.0233333	0.0482723	0.00824176
CAMKK2	chr12	121681687	T	C	rs1063843	UTR3	-	0.138	0.171111	0.0483527	0.233974
PLCD3	chr17	43196013	C	T	rs3744761	intronic	-	0.05	0.0311111	0.0483903	0.0787546
PPP2R1A	chr19	52715791	G	A	rs10403202	intronic	-	0.0572727	0.08	0.0486534	0.125
CAMKK2	chr12	121700105	G	C	rs11065513	intronic	-	0.081	0.107778	0.0487596	0.128205
NFATC3	chr16	68120606	A	G	rs78537727	intronic	-	0.151	0.185556	0.0488303	0.117216
MAPT	chr17	44061025	C	T	rs63750222	exonic	Syn	0.147	0.115556	0.0489737	0.135073
SHC2	chr19	462736	C	T	rs1599999	upstream	-	0.315455	0.274444	0.0491394	0.1337
GCG	chr2	163002258	G	A	rs77708839	intronic	-	0.017	0.0311111	0.0494564	0.00732601
CHUK	chr10	101989449	G	T	rs3829158	upstream	-	0.017	0.0311111	0.0494564	0.0915751
PPP3R2	chr9	104358120	C	T	rs62575858	intronic	-	0.09	0.0655556	0.0496182	0.0444139
MAPK4	chr18	48232461	G	A	rs34530349	intronic	-	0.118	0.148889	0.0496291	0.130037
